# Supplementary material for: Identification and Characterization of a Novel BVDV-1b Cluster in Sardinia Through Whole Genome Sequencing
Source: Viruses. 2025 Dec 12;17(12):1606. doi: 10.3390/v17121606 (PMC12737726; doi:10.3390/v17121606)
Supplement: Supplementary file 1 [file viruses-17-01606-s001.zip]

Archive with 1 entries (1 files):
- viruses-3987787-supplementary.xlsx
