# Supplementary material for: Identification and Characterization of a Novel BVDV-1b Cluster in Sardinia Through Whole Genome Sequencing
Source: Viruses. 2025 Dec 12;17(12):1606. doi: 10.3390/v17121606 (PMC12737726; doi:10.3390/v17121606)
Supplement: Supplementary file 1 [file viruses-17-01606-s001.zip › viruses-3987787-supplementary.xlsx]

## Sheet: Table1
CHROM	POS	REF	ALT	TYPE	FTYPE	STRAND	NT_POS	AA_POS	EFFECT	LOCUS_TAG	GENE	PRODUCT	AB078950_1	AB078952_1	AB567658_2	AB871953_bos	AB894423_2	AB894424_2	AF091605_strain	AF220247_1	AF268278_1	AF502399_2	AF526381_CHN_pig_1	AJ133738_USA_1	AJ133739_USA_1	AJ585412_bos	DQ088995_ARG_1	EF101530_DEU_1	EU497410_CHN_2006-10-20_swine	FJ040215_THA_2004_bovine_3	FJ527854_CHN_2004-12-08_cattle_2	GQ888686_CHN_2005-08-01_cattle_2	HG426479_DEU_2013-06_bos	HG426480_DEU_2013-06_bos	HG426481_DEU_2013-06_bos	HG426482_DEU_2013-06_bos	HG426483_DEU_2013-02_bos	HG426484_DEU_2013-02_bos	HG426485_DEU_2013-02_bos	HG426486_DEU_2013-02_bos	HG426487_DEU_2013-03_bos	HG426488_DEU_2013-03_bos	HG426489_DEU_2013-03_bos	HG426490_DEU_2013-03_bostaurus_2	HG426491_DEU_2000_bos	HG426492_DEU_2010-03_bos	HG426493_DEU_2010-03_bos	HG426494_DEU_2010-03	HG426495_DEU_2007_bos
KY964311	15	G	T	snp	5'UTR	+			intergenic_region n.15G>T
KY964311	32	T	C	snp	5'UTR	+			intergenic_region n.32T>C
KY964311	38	G	A	snp	5'UTR	+			intergenic_region n.38G>A
KY964311	41	T	C	snp	5'UTR	+			intergenic_region n.41T>C
KY964311	49	AT	TAA	complex	5'UTR	+			intergenic_region n.49_50delATinsTAA
KY964311	68	C	A	snp	5'UTR	+			intergenic_region n.68C>A
KY964311	128	AC	T	complex	5'UTR	+			intergenic_region n.128_129delACinsT
KY964311	130	G	A	snp	5'UTR	+			intergenic_region n.130G>A																	A:11 G:0
KY964311	143	A	G	snp	5'UTR	+			intergenic_region n.143A>G
KY964311	154	T	C	snp	5'UTR	+			intergenic_region n.154T>C
KY964311	201	C	T	snp	5'UTR	+			intergenic_region n.201C>T
KY964311	208	T	C	snp	5'UTR	+			intergenic_region n.208T>C
KY964311	209	T	A	snp	5'UTR	+			intergenic_region n.209T>A					A:13 T:0														A:16 T:0
KY964311	209	T	C	snp	5'UTR	+			intergenic_region n.209T>C				C:12 T:0
KY964311	211	T	G	snp	5'UTR	+			intergenic_region n.211T>G												G:11 T:0			G:13 T:0	G:13 T:0		G:10 T:0
KY964311	212	G	A	snp	5'UTR	+			intergenic_region n.212G>A					A:13 G:0							A:11 G:0			A:13 G:0	A:13 G:0		A:10 G:0	A:16 G:0
KY964311	213	T	G	snp	5'UTR	+			intergenic_region n.213T>G
KY964311	216	A	C	snp	5'UTR	+			intergenic_region n.216A>C																	C:18 A:0
KY964311	217	A	G	snp	5'UTR	+			intergenic_region n.217A>G
KY964311	224	G	A	snp	5'UTR	+			intergenic_region n.224G>A
KY964311	270	A	G	snp	5'UTR	+			intergenic_region n.270A>G
KY964311	271	G	A	snp	5'UTR	+			intergenic_region n.271G>A
KY964311	281	T	C	snp	5'UTR	+			intergenic_region n.281T>C				C:10 T:0	C:10 T:0					C:10 T:0								C:10 T:0	C:20 T:0
KY964311	282	T	C	snp	5'UTR	+			intergenic_region n.282T>C																		C:10 T:0
KY964311	288	GA	G	del	5'UTR	+			intergenic_region n.289delA
KY964311	298	T	TA	ins	5'UTR	+			intergenic_region n.298_299insA
KY964311	309	T	C	snp	5'UTR	+			intergenic_region n.309T>C
KY964311	314	A	G	snp	5'UTR	+			intergenic_region n.314A>G
KY964311	393	T	C	snp	mat_peptide	+	12/11697	4/3898	synonymous_variant c.12T>C p.Ile4Ile			Npro																C:20 T:0
KY964311	432	C	A	snp	mat_peptide	+	51/11697	17/3898	synonymous_variant c.51C>A p.Pro17Pro			Npro
KY964311	433	G	A	snp	mat_peptide	+	52/11697	18/3898	missense_variant c.52G>A p.Val18Ile			Npro
KY964311	434	T	C	snp	mat_peptide	+	53/11697	18/3898	missense_variant c.53T>C p.Val18Ala			Npro														C:20 T:0		C:20 T:0
KY964311	456	C	T	snp	mat_peptide	+	75/11697	25/3898	synonymous_variant c.75C>T p.Tyr25Tyr			Npro																T:20 C:0
KY964311	457	A	G	snp	mat_peptide	+	76/11697	26/3898	missense_variant c.76A>G p.Asn26Asp			Npro																G:20 A:0
KY964311	465	A	T	snp	mat_peptide	+	84/11697	28/3898	synonymous_variant c.84A>T p.Ala28Ala			Npro
KY964311	469	G	A	snp	mat_peptide	+	88/11697	30/3898	missense_variant c.88G>A p.Asp30Asn			Npro																A:20 G:0
KY964311	474	T	A	snp	mat_peptide	+	93/11697	31/3898	synonymous_variant c.93T>A p.Pro31Pro			Npro
KY964311	486	G	A	snp	mat_peptide	+	105/11697	35/3898	synonymous_variant c.105G>A p.Glu35Glu			Npro
KY964311	494	T	C	snp	mat_peptide	+	113/11697	38/3898	missense_variant c.113T>C p.Val38Ala			Npro
KY964311	496	A	G	snp	mat_peptide	+	115/11697	39/3898	missense_variant c.115A>G p.Ile39Val			Npro														G:19 A:0		G:20 A:0
KY964311	498	C	T	snp	mat_peptide	+	117/11697	39/3898	synonymous_variant c.117C>T p.Ile39Ile			Npro								T:10 C:0						T:19 C:0		T:20 C:0
KY964311	498	C	A	snp	mat_peptide	+	117/11697	39/3898	synonymous_variant c.117C>A p.Ile39Ile			Npro
KY964311	504	G	A	snp	mat_peptide	+	123/11697	41/3898	synonymous_variant c.123G>A p.Pro41Pro			Npro
KY964311	508	G	T	snp	mat_peptide	+	127/11697	43/3898	missense_variant c.127G>T p.Ala43Ser			Npro								T:12 G:0
KY964311	513	G	A	snp	mat_peptide	+	132/11697	44/3898	synonymous_variant c.132G>A p.Thr44Thr			Npro
KY964311	520	C	T	snp	mat_peptide	+	139/11697	47/3898	synonymous_variant c.139C>T p.Leu47Leu			Npro
KY964311	522	G	A	snp	mat_peptide	+	141/11697	47/3898	synonymous_variant c.141G>A p.Leu47Leu			Npro														A:20 G:0
KY964311	540	G	A	snp	mat_peptide	+	159/11697	53/3898	synonymous_variant c.159G>A p.Glu53Glu			Npro
KY964311	543	T	C	snp	mat_peptide	+	162/11697	54/3898	synonymous_variant c.162T>C p.Arg54Arg			Npro																C:19 T:0
KY964311	549	C	T	snp	mat_peptide	+	168/11697	56/3898	synonymous_variant c.168C>T p.Val56Val			Npro														T:20 C:0
KY964311	552	T	A	snp	mat_peptide	+	171/11697	57/3898	synonymous_variant c.171T>A p.Pro57Pro			Npro
KY964311	555	C	T	snp	mat_peptide	+	174/11697	58/3898	synonymous_variant c.174C>T p.Thr58Thr			Npro														T:20 C:0		T:19 C:0
KY964311	559	T	C	snp	mat_peptide	+	178/11697	60/3898	synonymous_variant c.178T>C p.Leu60Leu			Npro								C:13 T:0								C:19 T:0
KY964311	563	C	G	snp	mat_peptide	+	182/11697	61/3898	missense_variant c.182C>G p.Ala61Gly			Npro
KY964311	563	C	T	snp	mat_peptide	+	182/11697	61/3898	missense_variant c.182C>T p.Ala61Val			Npro
KY964311	564	G	T	snp	mat_peptide	+	183/11697	61/3898	synonymous_variant c.183G>T p.Ala61Ala			Npro								T:13 G:0
KY964311	567	T	C	snp	mat_peptide	+	186/11697	62/3898	synonymous_variant c.186T>C p.Ser62Ser			Npro																C:18 T:0
KY964311	568	C	T	snp	mat_peptide	+	187/11697	63/3898	synonymous_variant c.187C>T p.Leu63Leu			Npro								T:13 C:0								T:18 C:0
KY964311	570	G	A	snp	mat_peptide	+	189/11697	63/3898	synonymous_variant c.189G>A p.Leu63Leu			Npro								A:13 G:0						A:20 G:0
KY964311	576	A	T	snp	mat_peptide	+	195/11697	65/3898	missense_variant c.195A>T p.Lys65Asn			Npro
KY964311	594	G	A	snp	mat_peptide	+	213/11697	71/3898	synonymous_variant c.213G>A p.Ser71Ser			Npro																A:20 G:0
KY964311	594	G	T	snp	mat_peptide	+	213/11697	71/3898	synonymous_variant c.213G>T p.Ser71Ser			Npro
KY964311	600	C	T	snp	mat_peptide	+	219/11697	73/3898	synonymous_variant c.219C>T p.Asn73Asn			Npro
KY964311	606	G	A	snp	mat_peptide	+	225/11697	75/3898	synonymous_variant c.225G>A p.Lys75Lys			Npro																A:20 G:0
KY964311	609	G	A	snp	mat_peptide	+	228/11697	76/3898	synonymous_variant c.228G>A p.Gly76Gly			Npro
KY964311	612	C	T	snp	mat_peptide	+	231/11697	77/3898	synonymous_variant c.231C>T p.Pro77Pro			Npro								T:13 C:0
KY964311	621	G	A	snp	mat_peptide	+	240/11697	80/3898	synonymous_variant c.240G>A p.Gly80Gly			Npro								A:13 G:0
KY964311	636	G	T	snp	mat_peptide	+	255/11697	85/3898	synonymous_variant c.255G>T p.Pro85Pro			Npro
KY964311	660	T	C	snp	mat_peptide	+	279/11697	93/3898	synonymous_variant c.279T>C p.Tyr93Tyr			Npro														C:20 T:0		C:19 T:0
KY964311	663	A	G	snp	mat_peptide	+	282/11697	94/3898	synonymous_variant c.282A>G p.Lys94Lys			Npro																G:19 A:0
KY964311	666	A	G	snp	mat_peptide	+	285/11697	95/3898	synonymous_variant c.285A>G p.Gly95Gly			Npro
KY964311	672	A	C	snp	mat_peptide	+	291/11697	97/3898	synonymous_variant c.291A>C p.Val97Val			Npro														C:19 A:0		C:20 A:0
KY964311	687	G	A	snp	mat_peptide	+	306/11697	102/3898	synonymous_variant c.306G>A p.Pro102Pro			Npro														A:19 G:0		A:20 G:0
KY964311	693	G	A	snp	mat_peptide	+	312/11697	104/3898	synonymous_variant c.312G>A p.Glu104Glu			Npro
KY964311	696	C	A	snp	mat_peptide	+	315/11697	105/3898	missense_variant c.315C>A p.Phe105Leu			Npro																A:20 C:0
KY964311	699	T	C	snp	mat_peptide	+	318/11697	106/3898	synonymous_variant c.318T>C p.Phe106Phe			Npro
KY964311	702	G	A	snp	mat_peptide	+	321/11697	107/3898	synonymous_variant c.321G>A p.Gln107Gln			Npro
KY964311	708	A	G	snp	mat_peptide	+	327/11697	109/3898	synonymous_variant c.327A>G p.Ala109Ala			Npro														G:19 A:0
KY964311	709	T	A	snp	mat_peptide	+	328/11697	110/3898	missense_variant c.328T>A p.Ser110Thr			Npro
KY964311	717	T	C	snp	mat_peptide	+	336/11697	112/3898	synonymous_variant c.336T>C p.Cys112Cys			Npro																C:20 T:0
KY964311	721	A	G	snp	mat_peptide	+	340/11697	114/3898	missense_variant c.340A>G p.Thr114Ala			Npro
KY964311	722	C	T	snp	mat_peptide	+	341/11697	114/3898	missense_variant c.341C>T p.Thr114Ile			Npro
KY964311	723	A	G	snp	mat_peptide	+	342/11697	114/3898	synonymous_variant c.342A>G p.Thr114Thr			Npro
KY964311	726	C	T	snp	mat_peptide	+	345/11697	115/3898	synonymous_variant c.345C>T p.Thr115Thr			Npro														T:17 C:0		T:20 C:0
KY964311	732	A	G	snp	mat_peptide	+	351/11697	117/3898	synonymous_variant c.351A>G p.Arg117Arg			Npro														G:17 A:0		G:20 A:0
KY964311	735	T	C	snp	mat_peptide	+	354/11697	118/3898	synonymous_variant c.354T>C p.Ile118Ile			Npro																C:20 T:0
KY964311	750	C	T	snp	mat_peptide	+	369/11697	123/3898	synonymous_variant c.369C>T p.Gly123Gly			Npro														T:19 C:0		T:20 C:0
KY964311	757	G	A	snp	mat_peptide	+	376/11697	126/3898	missense_variant c.376G>A p.Gly126Ser			Npro																A:20 G:0
KY964311	762	A	G	snp	mat_peptide	+	381/11697	127/3898	synonymous_variant c.381A>G p.Lys127Lys			Npro
KY964311	768	C	T	snp	mat_peptide	+	387/11697	129/3898	synonymous_variant c.387C>T p.Tyr129Tyr			Npro
KY964311	795	C	T	snp	mat_peptide	+	414/11697	138/3898	synonymous_variant c.414C>T p.Cys138Cys			Npro
KY964311	796	G	A	snp	mat_peptide	+	415/11697	139/3898	missense_variant c.415G>A p.Val139Ile			Npro														A:19 G:0		A:20 G:0
KY964311	799	A	G	snp	mat_peptide	+	418/11697	140/3898	missense_variant c.418A>G p.Ile140Val			Npro
KY964311	802	G	A	snp	mat_peptide	+	421/11697	141/3898	missense_variant c.421G>A p.Val141Ile			Npro																A:20 G:0
KY964311	804	C	T	snp	mat_peptide	+	423/11697	141/3898	synonymous_variant c.423C>T p.Val141Val			Npro														T:19 C:0		T:20 C:0
KY964311	818	A	G	snp	mat_peptide	+	437/11697	146/3898	missense_variant c.437A>G p.Lys146Arg			Npro
KY964311	820	T	G	snp	mat_peptide	+	439/11697	147/3898	missense_variant c.439T>G p.Tyr147Asp			Npro																G:20 T:0
KY964311	822	T	C	snp	mat_peptide	+	441/11697	147/3898	synonymous_variant c.441T>C p.Tyr147Tyr			Npro
KY964311	824	A	G	snp	mat_peptide	+	443/11697	148/3898	missense_variant c.443A>G p.His148Arg			Npro														G:18 A:0
KY964311	827	A	C	snp	mat_peptide	+	446/11697	149/3898	missense_variant c.446A>C p.Gln149Pro			Npro
KY964311	830	A	G	snp	mat_peptide	+	449/11697	150/3898	missense_variant c.449A>G p.Lys150Arg			Npro
KY964311	831	A	G	snp	mat_peptide	+	450/11697	150/3898	synonymous_variant c.450A>G p.Lys150Lys			Npro														G:18 A:0		G:20 A:0
KY964311	844	G	A	snp	mat_peptide	+	463/11697	155/3898	missense_variant c.463G>A p.Val155Ile			Npro
KY964311	847	A	C	snp	mat_peptide	+	466/11697	156/3898	missense_variant c.466A>C p.Asn156His			Npro																C:19 A:0
KY964311	852	C	T	snp	mat_peptide	+	471/11697	157/3898	synonymous_variant c.471C>T p.Asn157Asn			Npro
KY964311	853	A	G	snp	mat_peptide	+	472/11697	158/3898	missense_variant c.472A>G p.Lys158Glu			Npro
KY964311	856	T	C	snp	mat_peptide	+	475/11697	159/3898	synonymous_variant c.475T>C p.Leu159Leu			Npro														C:18 T:0		C:19 T:0
KY964311	858	G	A	snp	mat_peptide	+	477/11697	159/3898	synonymous_variant c.477G>A p.Leu159Leu			Npro														A:18 G:0		A:19 G:0
KY964311	861	T	C	snp	mat_peptide	+	480/11697	160/3898	synonymous_variant c.480T>C p.Asn160Asn			Npro
KY964311	864	C	T	snp	mat_peptide	+	483/11697	161/3898	synonymous_variant c.483C>T p.Cys161Cys			Npro
KY964311	877	T	A	snp	mat_peptide	+	496/11697	166/3898	missense_variant c.496T>A p.Ser166Thr			Npro																A:19 T:0
KY964311	888	T	C	snp	mat_peptide	+	507/11697	169/3898	synonymous_variant c.507T>C p.Ser169Ser			core														C:19 T:0		C:19 T:0
KY964311	893	T	C	snp	mat_peptide	+	512/11697	171/3898	missense_variant c.512T>C p.Ile171Thr			core														C:19 T:0		C:19 T:0
KY964311	898	A	G	snp	mat_peptide	+	517/11697	173/3898	missense_variant c.517A>G p.Thr173Ala			core														G:19 A:0		G:19 A:0
KY964311	899	C	T	snp	mat_peptide	+	518/11697	173/3898	missense_variant c.518C>T p.Thr173Ile			core
KY964311	912	G	A	snp	mat_peptide	+	531/11697	177/3898	synonymous_variant c.531G>A p.Thr177Thr			core														A:19 G:0		A:19 G:0
KY964311	914	G	A	snp	mat_peptide	+	533/11697	178/3898	missense_variant c.533G>A p.Arg178Lys			core
KY964311	921	A	G	snp	mat_peptide	+	540/11697	180/3898	synonymous_variant c.540A>G p.Lys180Lys			core														G:19 A:0		G:19 A:0
KY964311	936	T	C	snp	mat_peptide	+	555/11697	185/3898	synonymous_variant c.555T>C p.Asp185Asp			core
KY964311	940	G	C	snp	mat_peptide	+	559/11697	187/3898	missense_variant c.559G>C p.Val187Leu			core
KY964311	940	G	T	snp	mat_peptide	+	559/11697	187/3898	missense_variant c.559G>T p.Val187Leu			core														T:20 G:0		T:17 G:0
KY964311	942	G	C	snp	mat_peptide	+	561/11697	187/3898	synonymous_variant c.561G>C p.Val187Val			core
KY964311	948	A	G	snp	mat_peptide	+	567/11697	189/3898	synonymous_variant c.567A>G p.Lys189Lys			core														G:20 A:0		G:17 A:0
KY964311	953	G	A	snp	mat_peptide	+	572/11697	191/3898	missense_variant c.572G>A p.Arg191Lys			core
KY964311	978	G	A	snp	mat_peptide	+	597/11697	199/3898	synonymous_variant c.597G>A p.Ser199Ser			core
KY964311	981	A	G	snp	mat_peptide	+	600/11697	200/3898	synonymous_variant c.600A>G p.Glu200Glu			core														G:20 A:0
KY964311	996	C	T	snp	mat_peptide	+	615/11697	205/3898	synonymous_variant c.615C>T p.Thr205Thr			core
KY964311	998	A	G	snp	mat_peptide	+	617/11697	206/3898	missense_variant c.617A>G p.Lys206Arg			core
KY964311	1002	G	A	snp	mat_peptide	+	621/11697	207/3898	synonymous_variant c.621G>A p.Pro207Pro			core																A:17 G:0
KY964311	1014	G	A	snp	mat_peptide	+	633/11697	211/3898	synonymous_variant c.633G>A p.Thr211Thr			core
KY964311	1020	G	A	snp	mat_peptide	+	639/11697	213/3898	synonymous_variant c.639G>A p.Val213Val			core
KY964311	1026	T	C	snp	mat_peptide	+	645/11697	215/3898	synonymous_variant c.645T>C p.Asp215Asp			core
KY964311	1029	A	T	snp	mat_peptide	+	648/11697	216/3898	synonymous_variant c.648A>T p.Gly216Gly			core
KY964311	1038	C	T	snp	mat_peptide	+	657/11697	219/3898	synonymous_variant c.657C>T p.Tyr219Tyr			core								T:10 C:0						T:20 C:0		T:17 C:0
KY964311	1046	A	G	snp	mat_peptide	+	665/11697	222/3898	missense_variant c.665A>G p.Lys222Arg			core
KY964311	1062	C	T	snp	mat_peptide	+	681/11697	227/3898	synonymous_variant c.681C>T p.Val227Val			core
KY964311	1067	G	A	snp	mat_peptide	+	686/11697	229/3898	missense_variant c.686G>A p.Ser229Asn			core
KY964311	1071	A	G	snp	mat_peptide	+	690/11697	230/3898	synonymous_variant c.690A>G p.Lys230Lys			core								G:12 A:0						G:20 A:0		G:16 A:0
KY964311	1072	A	G	snp	mat_peptide	+	691/11697	231/3898	missense_variant c.691A>G p.Asn231Asp			core
KY964311	1074	C	T	snp	mat_peptide	+	693/11697	231/3898	synonymous_variant c.693C>T p.Asn231Asn			core																T:16 C:0
KY964311	1077	C	T	snp	mat_peptide	+	696/11697	232/3898	synonymous_variant c.696C>T p.Thr232Thr			core
KY964311	1083	C	T	snp	mat_peptide	+	702/11697	234/3898	synonymous_variant c.702C>T p.Asp234Asp			core
KY964311	1086	C	A	snp	mat_peptide	+	705/11697	235/3898	synonymous_variant c.705C>A p.Gly235Gly			core
KY964311	1089	G	A	snp	mat_peptide	+	708/11697	236/3898	synonymous_variant c.708G>A p.Leu236Leu			core								A:12 G:0
KY964311	1095	C	T	snp	mat_peptide	+	714/11697	238/3898	synonymous_variant c.714C>T p.His238His			core
KY964311	1101	A	G	snp	mat_peptide	+	720/11697	240/3898	synonymous_variant c.720A>G p.Lys240Lys			core
KY964311	1104	T	C	snp	mat_peptide	+	723/11697	241/3898	synonymous_variant c.723T>C p.Asn241Asn			core														C:20 T:0
KY964311	1113	A	G	snp	mat_peptide	+	732/11697	244/3898	synonymous_variant c.732A>G p.Gln244Gln			core
KY964311	1129	T	C	snp	mat_peptide	+	748/11697	250/3898	synonymous_variant c.748T>C p.Leu250Leu			core								C:14 T:0						C:20 T:0		C:18 T:0
KY964311	1137	A	G	snp	mat_peptide	+	756/11697	252/3898	synonymous_variant c.756A>G p.Lys252Lys			core
KY964311	1143	G	A	snp	mat_peptide	+	762/11697	254/3898	synonymous_variant c.762G>A p.Leu254Leu			core								A:16 G:0
KY964311	1146	A	G	snp	mat_peptide	+	765/11697	255/3898	synonymous_variant c.765A>G p.Leu255Leu			core								G:16 A:0						G:20 A:0		G:16 A:0
KY964311	1149	A	T	snp	mat_peptide	+	768/11697	256/3898	synonymous_variant c.768A>T p.Ala256Ala			core
KY964311	1149	A	C	snp	mat_peptide	+	768/11697	256/3898	synonymous_variant c.768A>C p.Ala256Ala			core								C:16 A:0								C:16 A:0
KY964311	1159	A	T	snp	mat_peptide	+	778/11697	260/3898	missense_variant c.778A>T p.Ile260Leu			core
KY964311	1162	T	G	snp	mat_peptide	+	781/11697	261/3898	missense_variant c.781T>G p.Cys261Gly			core								G:14 T:0						G:19 T:0		G:15 T:0
KY964311	1163	G	C	snp	mat_peptide	+	782/11697	261/3898	missense_variant c.782G>C p.Cys261Ser			core								C:14 G:0								C:14 G:0
KY964311	1165	T	C	snp	mat_peptide	+	784/11697	262/3898	synonymous_variant c.784T>C p.Leu262Leu			core								C:14 T:0
KY964311	1167	G	A	snp	mat_peptide	+	786/11697	262/3898	synonymous_variant c.786G>A p.Leu262Leu			core														A:19 G:0		A:14 G:0
KY964311	1169	C	T	snp	mat_peptide	+	788/11697	263/3898	missense_variant c.788C>T p.Ala263Val			core								T:14 C:0						T:19 C:0		T:14 C:0
KY964311	1178	G	A	snp	mat_peptide	+	797/11697	266/3898	missense_variant c.797G>A p.Arg266Gln			core								A:14 G:0						A:17 G:0		A:14 G:0
KY964311	1184	C	T	snp	mat_peptide	+	803/11697	268/3898	missense_variant c.803C>T p.Ala268Val			core
KY964311	1185	A	G	snp	mat_peptide	+	804/11697	268/3898	synonymous_variant c.804A>G p.Ala268Ala			core
KY964311	1191	G	A	snp	mat_peptide	+	810/11697	270/3898	synonymous_variant c.810G>A p.Gly270Gly			core								A:15 G:0						A:19 G:0		A:16 G:0
KY964311	1194	G	A	snp	mat_peptide	+	813/11697	271/3898	synonymous_variant c.813G>A p.Glu271Glu			Erns
KY964311	1197	C	T	snp	mat_peptide	+	816/11697	272/3898	synonymous_variant c.816C>T p.Asn272Asn			Erns
KY964311	1198	A	G	snp	mat_peptide	+	817/11697	273/3898	missense_variant c.817A>G p.Ile273Val			Erns
KY964311	1203	A	G	snp	mat_peptide	+	822/11697	274/3898	synonymous_variant c.822A>G p.Thr274Thr			Erns								G:16 A:0
KY964311	1212	C	T	snp	mat_peptide	+	831/11697	277/3898	synonymous_variant c.831C>T p.Asn277Asn			Erns
KY964311	1213	T	C	snp	mat_peptide	+	832/11697	278/3898	synonymous_variant c.832T>C p.Leu278Leu			Erns														C:19 T:0
KY964311	1215	A	G	snp	mat_peptide	+	834/11697	278/3898	synonymous_variant c.834A>G p.Leu278Leu			Erns
KY964311	1221	T	C	snp	mat_peptide	+	840/11697	280/3898	synonymous_variant c.840T>C p.Asp280Asp			Erns
KY964311	1227	G	A	snp	mat_peptide	+	846/11697	282/3898	synonymous_variant c.846G>A p.Gly282Gly			Erns								A:18 G:0
KY964311	1230	G	A	snp	mat_peptide	+	849/11697	283/3898	synonymous_variant c.849G>A p.Thr283Thr			Erns
KY964311	1232	A	T	snp	mat_peptide	+	851/11697	284/3898	missense_variant c.851A>T p.Glu284Val			Erns
KY964311	1245	G	T	snp	mat_peptide	+	864/11697	288/3898	synonymous_variant c.864G>T p.Arg288Arg			Erns
KY964311	1245	G	C	snp	mat_peptide	+	864/11697	288/3898	synonymous_variant c.864G>C p.Arg288Arg			Erns
KY964311	1247	C	T	snp	mat_peptide	+	866/11697	289/3898	missense_variant c.866C>T p.Ala289Val			Erns
KY964311	1248	C	T	snp	mat_peptide	+	867/11697	289/3898	synonymous_variant c.867C>T p.Ala289Ala			Erns																T:16 C:0
KY964311	1254	C	T	snp	mat_peptide	+	873/11697	291/3898	synonymous_variant c.873C>T p.Phe291Phe			Erns								T:18 C:0
KY964311	1257	G	A	snp	mat_peptide	+	876/11697	292/3898	synonymous_variant c.876G>A p.Gln292Gln			Erns								A:16 G:0						A:19 G:0		A:16 G:0
KY964311	1266	A	G	snp	mat_peptide	+	885/11697	295/3898	synonymous_variant c.885A>G p.Val295Val			Erns								G:16 A:0
KY964311	1269	T	C	snp	mat_peptide	+	888/11697	296/3898	synonymous_variant c.888T>C p.Asn296Asn			Erns																C:16 T:0
KY964311	1275	C	T	snp	mat_peptide	+	894/11697	298/3898	synonymous_variant c.894C>T p.Ser298Ser			Erns								T:14 C:0						T:19 C:0
KY964311	1278	G	A	snp	mat_peptide	+	897/11697	299/3898	synonymous_variant c.897G>A p.Leu299Leu			Erns								A:14 G:0
KY964311	1293	A	G	snp	mat_peptide	+	912/11697	304/3898	synonymous_variant c.912A>G p.Pro304Pro			Erns
KY964311	1311	T	A	snp	mat_peptide	+	930/11697	310/3898	synonymous_variant c.930T>A p.Gly310Gly			Erns
KY964311	1317	C	T	snp	mat_peptide	+	936/11697	312/3898	synonymous_variant c.936C>T p.Pro312Pro			Erns								T:16 C:0				T:10 C:0
KY964311	1318	T	A	snp	mat_peptide	+	937/11697	313/3898	missense_variant c.937T>A p.Ser313Thr			Erns
KY964311	1324	T	C	snp	mat_peptide	+	943/11697	315/3898	synonymous_variant c.943T>C p.Leu315Leu			Erns								C:16 T:0								C:16 T:0
KY964311	1326	A	G	snp	mat_peptide	+	945/11697	315/3898	synonymous_variant c.945A>G p.Leu315Leu			Erns								G:16 A:0						G:18 A:0		G:16 A:0
KY964311	1332	T	C	snp	mat_peptide	+	951/11697	317/3898	synonymous_variant c.951T>C p.Thr317Thr			Erns
KY964311	1338	A	G	snp	mat_peptide	+	957/11697	319/3898	synonymous_variant c.957A>G p.Thr319Thr			Erns															G:10 A:0
KY964311	1342	C	T	snp	mat_peptide	+	961/11697	321/3898	synonymous_variant c.961C>T p.Leu321Leu			Erns								T:16 C:0
KY964311	1344	A	G	snp	mat_peptide	+	963/11697	321/3898	synonymous_variant c.963A>G p.Leu321Leu			Erns								G:16 A:0						G:19 A:0		G:16 A:0
KY964311	1347	A	G	snp	mat_peptide	+	966/11697	322/3898	synonymous_variant c.966A>G p.Lys322Lys			Erns								G:16 A:0						G:19 A:0
KY964311	1356	T	C	snp	mat_peptide	+	975/11697	325/3898	synonymous_variant c.975T>C p.His325His			Erns
KY964311	1359	T	C	snp	mat_peptide	+	978/11697	326/3898	synonymous_variant c.978T>C p.Gly326Gly			Erns
KY964311	1371	T	A	snp	mat_peptide	+	990/11697	330/3898	synonymous_variant c.990T>A p.Ala330Ala			Erns								A:14 T:0							A:12 T:0
KY964311	1374	T	C	snp	mat_peptide	+	993/11697	331/3898	synonymous_variant c.993T>C p.Ser331Ser			Erns														C:17 T:0		C:14 T:0
KY964311	1389	C	T	snp	mat_peptide	+	1008/11697	336/3898	synonymous_variant c.1008C>T p.Tyr336Tyr			Erns								T:14 C:0								T:15 C:0
KY964311	1395	T	C	snp	mat_peptide	+	1014/11697	338/3898	synonymous_variant c.1014T>C p.Cys338Cys			Erns								C:14 T:0						C:17 T:0		C:16 T:0
KY964311	1401	G	A	snp	mat_peptide	+	1020/11697	340/3898	synonymous_variant c.1020G>A p.Arg340Arg			Erns								A:14 G:0							A:13 G:0
KY964311	1403	C	T	snp	mat_peptide	+	1022/11697	341/3898	missense_variant c.1022C>T p.Pro341Leu			Erns								T:14 C:0							T:13 C:0	T:16 C:0
KY964311	1407	A	G	snp	mat_peptide	+	1026/11697	342/3898	synonymous_variant c.1026A>G p.Gln342Gln			Erns
KY964311	1425	G	A	snp	mat_peptide	+	1044/11697	348/3898	synonymous_variant c.1044G>A p.Lys348Lys			Erns								A:16 G:0								A:18 G:0
KY964311	1431	C	T	snp	mat_peptide	+	1050/11697	350/3898	synonymous_variant c.1050C>T p.Gly350Gly			Erns								T:16 C:0						T:18 C:0	T:13 C:0	T:18 C:0
KY964311	1437	C	T	snp	mat_peptide	+	1056/11697	352/3898	synonymous_variant c.1056C>T p.Cys352Cys			Erns
KY964311	1440	C	T	snp	mat_peptide	+	1059/11697	353/3898	synonymous_variant c.1059C>T p.Asn353Asn			Erns														T:18 C:0
KY964311	1452	T	A	snp	mat_peptide	+	1071/11697	357/3898	synonymous_variant c.1071T>A p.Ile357Ile			Erns
KY964311	1452	T	C	snp	mat_peptide	+	1071/11697	357/3898	synonymous_variant c.1071T>C p.Ile357Ile			Erns
KY964311	1458	T	C	snp	mat_peptide	+	1077/11697	359/3898	synonymous_variant c.1077T>C p.Pro359Pro			Erns															C:12 T:0
KY964311	1470	C	T	snp	mat_peptide	+	1089/11697	363/3898	synonymous_variant c.1089C>T p.Leu363Leu			Erns								T:16 C:0
KY964311	1476	T	C	snp	mat_peptide	+	1095/11697	365/3898	synonymous_variant c.1095T>C p.Asn365Asn			Erns
KY964311	1477	A	G	snp	mat_peptide	+	1096/11697	366/3898	missense_variant c.1096A>G p.Lys366Glu			Erns
KY964311	1482	C	T	snp	mat_peptide	+	1101/11697	367/3898	synonymous_variant c.1101C>T p.Thr367Thr			Erns								T:14 C:0						T:18 C:0
KY964311	1495	A	G	snp	mat_peptide	+	1114/11697	372/3898	missense_variant c.1114A>G p.Thr372Ala			Erns
KY964311	1500	A	G	snp	mat_peptide	+	1119/11697	373/3898	synonymous_variant c.1119A>G p.Glu373Glu			Erns								G:16 A:0						G:18 A:0		G:18 A:0
KY964311	1503	T	G	snp	mat_peptide	+	1122/11697	374/3898	synonymous_variant c.1122T>G p.Gly374Gly			Erns														G:18 T:0
KY964311	1509	A	G	snp	mat_peptide	+	1128/11697	376/3898	synonymous_variant c.1128A>G p.Pro376Pro			Erns
KY964311	1510	C	T	snp	mat_peptide	+	1129/11697	377/3898	missense_variant c.1129C>T p.Pro377Ser			Erns
KY964311	1511	C	T	snp	mat_peptide	+	1130/11697	377/3898	missense_variant c.1130C>T p.Pro377Leu			Erns								T:18 C:0
KY964311	1512	A	T	snp	mat_peptide	+	1131/11697	377/3898	synonymous_variant c.1131A>T p.Pro377Pro			Erns
KY964311	1527	C	T	snp	mat_peptide	+	1146/11697	382/3898	synonymous_variant c.1146C>T p.Val382Val			Erns														T:18 C:0		T:18 C:0
KY964311	1530	A	G	snp	mat_peptide	+	1149/11697	383/3898	synonymous_variant c.1149A>G p.Thr383Thr			Erns
KY964311	1539	C	T	snp	mat_peptide	+	1158/11697	386/3898	synonymous_variant c.1158C>T p.Tyr386Tyr			Erns								T:16 C:0						T:18 C:0		T:18 C:0
KY964311	1543	C	A	snp	mat_peptide	+	1162/11697	388/3898	synonymous_variant c.1162C>A p.Arg388Arg			Erns
KY964311	1545	A	C	snp	mat_peptide	+	1164/11697	388/3898	synonymous_variant c.1164A>C p.Arg388Arg			Erns
KY964311	1547	A	G	snp	mat_peptide	+	1166/11697	389/3898	missense_variant c.1166A>G p.Asp389Gly			Erns
KY964311	1548	T	C	snp	mat_peptide	+	1167/11697	389/3898	synonymous_variant c.1167T>C p.Asp389Asp			Erns
KY964311	1552	A	G	snp	mat_peptide	+	1171/11697	391/3898	missense_variant c.1171A>G p.Asn391Asp			Erns								G:16 A:0						G:18 A:0		G:18 A:0
KY964311	1557	A	G	snp	mat_peptide	+	1176/11697	392/3898	synonymous_variant c.1176A>G p.Leu392Leu			Erns								G:14 A:0
KY964311	1560	C	T	snp	mat_peptide	+	1179/11697	393/3898	synonymous_variant c.1179C>T p.Asn393Asn			Erns								T:14 C:0						T:18 C:0		T:16 C:0
KY964311	1565	C	T	snp	mat_peptide	+	1184/11697	395/3898	missense_variant c.1184C>T p.Ala395Val			Erns								T:14 C:0						T:18 C:0		T:18 C:0
KY964311	1581	C	T	snp	mat_peptide	+	1200/11697	400/3898	synonymous_variant c.1200C>T p.Asp400Asp			Erns								T:13 C:0
KY964311	1584	C	A	snp	mat_peptide	+	1203/11697	401/3898	missense_variant c.1203C>A p.Ser401Arg			Erns
KY964311	1590	A	G	snp	mat_peptide	+	1209/11697	403/3898	synonymous_variant c.1209A>G p.Thr403Thr			Erns														G:16 A:0
KY964311	1592	A	C	snp	mat_peptide	+	1211/11697	404/3898	missense_variant c.1211A>C p.Gln404Pro			Erns								C:13 A:0						C:16 A:0		C:16 A:0
KY964311	1593	G	A	snp	mat_peptide	+	1212/11697	404/3898	synonymous_variant c.1212G>A p.Gln404Gln			Erns								A:13 G:0						A:16 G:0		A:16 G:0
KY964311	1594	T	C	snp	mat_peptide	+	1213/11697	405/3898	synonymous_variant c.1213T>C p.Leu405Leu			Erns
KY964311	1596	A	G	snp	mat_peptide	+	1215/11697	405/3898	synonymous_variant c.1215A>G p.Leu405Leu			Erns														G:16 A:0		G:16 A:0
KY964311	1599	G	A	snp	mat_peptide	+	1218/11697	406/3898	synonymous_variant c.1218G>A p.Thr406Thr			Erns								A:13 G:0						A:16 G:0		A:16 G:0
KY964311	1605	C	T	snp	mat_peptide	+	1224/11697	408/3898	synonymous_variant c.1224C>T p.Cys408Cys			Erns
KY964311	1620	T	C	snp	mat_peptide	+	1239/11697	413/3898	synonymous_variant c.1239T>C p.Asn413Asn			Erns								C:15 T:0						C:18 T:0		C:18 T:0
KY964311	1635	T	G	snp	mat_peptide	+	1254/11697	418/3898	synonymous_variant c.1254T>G p.Gly418Gly			Erns
KY964311	1638	G	A	snp	mat_peptide	+	1257/11697	419/3898	synonymous_variant c.1257G>A p.Val419Val			Erns								A:13 G:0								A:16 G:0
KY964311	1639	C	T	snp	mat_peptide	+	1258/11697	420/3898	synonymous_variant c.1258C>T p.Leu420Leu			Erns								T:13 C:0						T:17 C:0		T:16 C:0
KY964311	1641	G	A	snp	mat_peptide	+	1260/11697	420/3898	synonymous_variant c.1260G>A p.Leu420Leu			Erns														A:17 G:0
KY964311	1644	A	G	snp	mat_peptide	+	1263/11697	421/3898	synonymous_variant c.1263A>G p.Val421Val			Erns
KY964311	1647	A	G	snp	mat_peptide	+	1266/11697	422/3898	synonymous_variant c.1266A>G p.Gln422Gln			Erns
KY964311	1653	C	T	snp	mat_peptide	+	1272/11697	424/3898	synonymous_variant c.1272C>T p.Pro424Pro			Erns								T:15 C:0						T:18 C:0		T:18 C:0
KY964311	1662	T	C	snp	mat_peptide	+	1281/11697	427/3898	synonymous_variant c.1281T>C p.Phe427Phe			Erns
KY964311	1665	A	T	snp	mat_peptide	+	1284/11697	428/3898	missense_variant c.1284A>T p.Glu428Asp			Erns
KY964311	1673	C	T	snp	mat_peptide	+	1292/11697	431/3898	missense_variant c.1292C>T p.Ala431Val			Erns								T:15 C:0						T:17 C:0
KY964311	1684	T	C	snp	mat_peptide	+	1303/11697	435/3898	synonymous_variant c.1303T>C p.Leu435Leu			Erns								C:15 T:0						C:18 T:0		C:18 T:0
KY964311	1686	G	A	snp	mat_peptide	+	1305/11697	435/3898	synonymous_variant c.1305G>A p.Leu435Leu			Erns
KY964311	1689	T	C	snp	mat_peptide	+	1308/11697	436/3898	synonymous_variant c.1308T>C p.Phe436Phe			Erns								C:15 T:0						C:18 T:0
KY964311	1692	A	G	snp	mat_peptide	+	1311/11697	437/3898	synonymous_variant c.1311A>G p.Lys437Lys			Erns
KY964311	1697	A	G	snp	mat_peptide	+	1316/11697	439/3898	missense_variant c.1316A>G p.His439Arg			Erns
KY964311	1698	C	T	snp	mat_peptide	+	1317/11697	439/3898	synonymous_variant c.1317C>T p.His439His			Erns								T:15 C:0								T:18 C:0
KY964311	1701	T	C	snp	mat_peptide	+	1320/11697	440/3898	synonymous_variant c.1320T>C p.Asp440Asp			Erns
KY964311	1704	C	T	snp	mat_peptide	+	1323/11697	441/3898	synonymous_variant c.1323C>T p.Cys441Cys			Erns
KY964311	1706	G	C	snp	mat_peptide	+	1325/11697	442/3898	missense_variant c.1325G>C p.Ser442Thr			Erns								C:15 G:0						C:18 G:0		C:16 G:0
KY964311	1707	T	C	snp	mat_peptide	+	1326/11697	442/3898	synonymous_variant c.1326T>C p.Ser442Ser			Erns
KY964311	1713	G	A	snp	mat_peptide	+	1332/11697	444/3898	synonymous_variant c.1332G>A p.Val444Val			Erns
KY964311	1725	G	T	snp	mat_peptide	+	1344/11697	448/3898	synonymous_variant c.1344G>T p.Thr448Thr			Erns
KY964311	1755	C	T	snp	mat_peptide	+	1374/11697	458/3898	synonymous_variant c.1374C>T p.Asn458Asn			Erns														T:16 C:0
KY964311	1756	A	T	snp	mat_peptide	+	1375/11697	459/3898	missense_variant c.1375A>T p.Thr459Ser			Erns								T:14 A:0						T:16 A:0		T:18 A:0
KY964311	1758	A	T	snp	mat_peptide	+	1377/11697	459/3898	synonymous_variant c.1377A>T p.Thr459Thr			Erns														T:16 A:0		T:18 A:0
KY964311	1758	A	C	snp	mat_peptide	+	1377/11697	459/3898	synonymous_variant c.1377A>C p.Thr459Thr			Erns								C:13 A:0
KY964311	1766	A	G	snp	mat_peptide	+	1385/11697	462/3898	missense_variant c.1385A>G p.Asn462Ser			Erns								G:13 A:0						G:18 A:0		G:18 A:0
KY964311	1767	T	C	snp	mat_peptide	+	1386/11697	462/3898	synonymous_variant c.1386T>C p.Asn462Asn			Erns
KY964311	1770	T	C	snp	mat_peptide	+	1389/11697	463/3898	synonymous_variant c.1389T>C p.Ala463Ala			Erns								C:13 T:0
KY964311	1779	G	A	snp	mat_peptide	+	1398/11697	466/3898	synonymous_variant c.1398G>A p.Gly466Gly			Erns
KY964311	1782	T	C	snp	mat_peptide	+	1401/11697	467/3898	synonymous_variant c.1401T>C p.Thr467Thr			Erns								C:13 T:0						C:18 T:0		C:18 T:0
KY964311	1788	G	A	snp	mat_peptide	+	1407/11697	469/3898	synonymous_variant c.1407G>A p.Lys469Lys			Erns								A:13 G:0
KY964311	1789	C	T	snp	mat_peptide	+	1408/11697	470/3898	synonymous_variant c.1408C>T p.Leu470Leu			Erns
KY964311	1801	T	C	snp	mat_peptide	+	1420/11697	474/3898	synonymous_variant c.1420T>C p.Leu474Leu			Erns								C:15 T:0								C:18 T:0
KY964311	1806	T	C	snp	mat_peptide	+	1425/11697	475/3898	synonymous_variant c.1425T>C p.Gly475Gly			Erns								C:16 T:0
KY964311	1807	A	G	snp	mat_peptide	+	1426/11697	476/3898	missense_variant c.1426A>G p.Arg476Gly			Erns
KY964311	1811	A	G	snp	mat_peptide	+	1430/11697	477/3898	missense_variant c.1430A>G p.Gln477Arg			Erns
KY964311	1812	A	G	snp	mat_peptide	+	1431/11697	477/3898	synonymous_variant c.1431A>G p.Gln477Gln			Erns								G:17 A:0								G:18 A:0
KY964311	1816	G	A	snp	mat_peptide	+	1435/11697	479/3898	missense_variant c.1435G>A p.Gly479Arg			Erns																A:18 G:0
KY964311	1817	G	A	snp	mat_peptide	+	1436/11697	479/3898	missense_variant c.1436G>A p.Gly479Glu			Erns
KY964311	1820	T	A	snp	mat_peptide	+	1439/11697	480/3898	missense_variant c.1439T>A p.Ile480Lys			Erns
KY964311	1827	A	G	snp	mat_peptide	+	1446/11697	482/3898	synonymous_variant c.1446A>G p.Gly482Gly			Erns
KY964311	1829	A	T	snp	mat_peptide	+	1448/11697	483/3898	missense_variant c.1448A>T p.Lys483Met			Erns
KY964311	1834	C	T	snp	mat_peptide	+	1453/11697	485/3898	missense_variant c.1453C>T p.Leu485Phe			Erns
KY964311	1836	T	G	snp	mat_peptide	+	1455/11697	485/3898	synonymous_variant c.1455T>G p.Leu485Leu			Erns								G:18 T:0						G:19 T:0		G:18 T:0
KY964311	1842	T	C	snp	mat_peptide	+	1461/11697	487/3898	synonymous_variant c.1461T>C p.Asn487Asn			Erns								C:18 T:0						C:19 T:0
KY964311	1866	G	A	snp	mat_peptide	+	1485/11697	495/3898	synonymous_variant c.1485G>A p.Ala495Ala			Erns								A:18 G:0						A:19 G:0		A:20 G:0
KY964311	1884	T	C	snp	mat_peptide	+	1503/11697	501/3898	synonymous_variant c.1503T>C p.Tyr501Tyr			E1														C:19 T:0		C:20 T:0
KY964311	1896	A	T	snp	mat_peptide	+	1515/11697	505/3898	missense_variant c.1515A>T p.Glu505Asp			E1
KY964311	1897	A	C	snp	mat_peptide	+	1516/11697	506/3898	synonymous_variant c.1516A>C p.Arg506Arg			E1								C:18 A:0						C:19 A:0		C:18 A:0
KY964311	1901	G	A	snp	mat_peptide	+	1520/11697	507/3898	missense_variant c.1520G>A p.Arg507Lys			E1								A:18 G:0
KY964311	1912	G	A	snp	mat_peptide	+	1531/11697	511/3898	missense_variant c.1531G>A p.Val511Ile			E1								A:18 G:0						A:19 G:0		A:19 G:0
KY964311	1914	C	A	snp	mat_peptide	+	1533/11697	511/3898	synonymous_variant c.1533C>A p.Val511Val			E1
KY964311	1920	T	C	snp	mat_peptide	+	1539/11697	513/3898	synonymous_variant c.1539T>C p.Tyr513Tyr			E1
KY964311	1932	T	C	snp	mat_peptide	+	1551/11697	517/3898	synonymous_variant c.1551T>C p.Cys517Cys			E1								C:16 T:0						C:19 T:0		C:20 T:0
KY964311	1935	C	T	snp	mat_peptide	+	1554/11697	518/3898	synonymous_variant c.1554C>T p.Thr518Thr			E1								T:16 C:0
KY964311	1938	T	C	snp	mat_peptide	+	1557/11697	519/3898	synonymous_variant c.1557T>C p.Pro519Pro			E1														C:19 T:0		C:20 T:0
KY964311	1945	T	C	snp	mat_peptide	+	1564/11697	522/3898	synonymous_variant c.1564T>C p.Leu522Leu			E1														C:19 T:0
KY964311	1950	A	T	snp	mat_peptide	+	1569/11697	523/3898	synonymous_variant c.1569A>T p.Pro523Pro			E1								T:14 A:0								T:20 A:0
KY964311	1953	A	G	snp	mat_peptide	+	1572/11697	524/3898	synonymous_variant c.1572A>G p.Lys524Lys			E1								G:14 A:0
KY964311	1956	C	T	snp	mat_peptide	+	1575/11697	525/3898	synonymous_variant c.1575C>T p.Asn525Asn			E1								T:14 C:0						T:19 C:0
KY964311	1965	T	C	snp	mat_peptide	+	1584/11697	528/3898	synonymous_variant c.1584T>C p.Ile528Ile			E1								C:15 T:0								C:18 T:0
KY964311	1966	G	A	snp	mat_peptide	+	1585/11697	529/3898	missense_variant c.1585G>A p.Val529Ile			E1								A:15 G:0						A:19 G:0
KY964311	1968	T	C	snp	mat_peptide	+	1587/11697	529/3898	synonymous_variant c.1587T>C p.Val529Val			E1								C:15 T:0
KY964311	1977	T	C	snp	mat_peptide	+	1596/11697	532/3898	synonymous_variant c.1596T>C p.Gly532Gly			E1
KY964311	1983	C	T	snp	mat_peptide	+	1602/11697	534/3898	synonymous_variant c.1602C>T p.Phe534Phe			E1								T:15 C:0
KY964311	1986	C	T	snp	mat_peptide	+	1605/11697	535/3898	synonymous_variant c.1605C>T p.Asp535Asp			E1
KY964311	2004	T	C	snp	mat_peptide	+	1623/11697	541/3898	synonymous_variant c.1623T>C p.Gly541Gly			E1
KY964311	2005	G	A	snp	mat_peptide	+	1624/11697	542/3898	missense_variant c.1624G>A p.Glu542Lys			E1								A:15 G:0						A:19 G:0		A:18 G:0
KY964311	2008	A	C	snp	mat_peptide	+	1627/11697	543/3898	missense_variant c.1627A>C p.Ile543Leu			E1																C:18 A:0
KY964311	2010	A	G	snp	mat_peptide	+	1629/11697	543/3898	missense_variant c.1629A>G p.Ile543Met			E1
KY964311	2028	C	G	snp	mat_peptide	+	1647/11697	549/3898	synonymous_variant c.1647C>G p.Gly549Gly			E1
KY964311	2028	C	A	snp	mat_peptide	+	1647/11697	549/3898	synonymous_variant c.1647C>A p.Gly549Gly			E1
KY964311	2037	G	T	snp	mat_peptide	+	1656/11697	552/3898	synonymous_variant c.1656G>T p.Ser552Ser			E1
KY964311	2040	G	A	snp	mat_peptide	+	1659/11697	553/3898	synonymous_variant c.1659G>A p.Glu553Glu			E1
KY964311	2043	T	A	snp	mat_peptide	+	1662/11697	554/3898	synonymous_variant c.1662T>A p.Val554Val			E1																A:18 T:0
KY964311	2046	A	G	snp	mat_peptide	+	1665/11697	555/3898	synonymous_variant c.1665A>G p.Leu555Leu			E1
KY964311	2047	T	C	snp	mat_peptide	+	1666/11697	556/3898	synonymous_variant c.1666T>C p.Leu556Leu			E1								C:17 T:0						C:17 T:0		C:18 T:0
KY964311	2053	T	A	snp	mat_peptide	+	1672/11697	558/3898	missense_variant c.1672T>A p.Ser558Thr			E1
KY964311	2056	C	G	snp	mat_peptide	+	1675/11697	559/3898	missense_variant c.1675C>G p.Leu559Val			E1								G:17 C:0						G:18 C:0		G:18 C:0
KY964311	2058	G	A	snp	mat_peptide	+	1677/11697	559/3898	synonymous_variant c.1677G>A p.Leu559Leu			E1														A:18 G:0
KY964311	2061	G	A	snp	mat_peptide	+	1680/11697	560/3898	synonymous_variant c.1680G>A p.Val560Val			E1								A:17 G:0						A:19 G:0		A:18 G:0
KY964311	2064	G	A	snp	mat_peptide	+	1683/11697	561/3898	synonymous_variant c.1683G>A p.Val561Val			E1
KY964311	2067	T	G	snp	mat_peptide	+	1686/11697	562/3898	synonymous_variant c.1686T>G p.Leu562Leu			E1								G:17 T:0
KY964311	2070	C	T	snp	mat_peptide	+	1689/11697	563/3898	synonymous_variant c.1689C>T p.Ser563Ser			E1
KY964311	2076	C	T	snp	mat_peptide	+	1695/11697	565/3898	synonymous_variant c.1695C>T p.Phe565Phe			E1																T:18 C:0
KY964311	2079	T	A	snp	mat_peptide	+	1698/11697	566/3898	synonymous_variant c.1698T>A p.Ala566Ala			E1
KY964311	2085	G	A	snp	mat_peptide	+	1704/11697	568/3898	synonymous_variant c.1704G>A p.Glu568Glu			E1
KY964311	2098	G	A	snp	mat_peptide	+	1717/11697	573/3898	missense_variant c.1717G>A p.Val573Ile			E1								A:15 G:0						A:18 G:0
KY964311	2100	A	G	snp	mat_peptide	+	1719/11697	573/3898	synonymous_variant c.1719A>G p.Val573Val			E1
KY964311	2103	C	T	snp	mat_peptide	+	1722/11697	574/3898	synonymous_variant c.1722C>T p.Tyr574Tyr			E1
KY964311	2106	A	G	snp	mat_peptide	+	1725/11697	575/3898	synonymous_variant c.1725A>G p.Leu575Leu			E1								G:14 A:0								G:18 A:0
KY964311	2109	T	C	snp	mat_peptide	+	1728/11697	576/3898	synonymous_variant c.1728T>C p.Ile576Ile			E1														C:19 T:0
KY964311	2112	A	G	snp	mat_peptide	+	1731/11697	577/3898	synonymous_variant c.1731A>G p.Leu577Leu			E1
KY964311	2112	A	T	snp	mat_peptide	+	1731/11697	577/3898	synonymous_variant c.1731A>T p.Leu577Leu			E1								T:13 A:0
KY964311	2127	A	T	snp	mat_peptide	+	1746/11697	582/3898	synonymous_variant c.1746A>T p.Pro582Pro			E1
KY964311	2131	G	A	snp	mat_peptide	+	1750/11697	584/3898	missense_variant c.1750G>A p.Gly584Arg			E1
KY964311	2136	C	T	snp	mat_peptide	+	1755/11697	585/3898	synonymous_variant c.1755C>T p.His585His			E1
KY964311	2139	T	A	snp	mat_peptide	+	1758/11697	586/3898	synonymous_variant c.1758T>A p.Thr586Thr			E1
KY964311	2140	G	T	snp	mat_peptide	+	1759/11697	587/3898	missense_variant c.1759G>T p.Asp587Tyr			E1
KY964311	2142	C	T	snp	mat_peptide	+	1761/11697	587/3898	synonymous_variant c.1761C>T p.Asp587Asp			E1								T:13 C:0						T:19 C:0		T:17 C:0
KY964311	2143	A	G	snp	mat_peptide	+	1762/11697	588/3898	missense_variant c.1762A>G p.Ile588Val			E1
KY964311	2148	T	A	snp	mat_peptide	+	1767/11697	589/3898	missense_variant c.1767T>A p.His589Gln			E1								A:13 T:0								A:17 T:0
KY964311	2151	C	T	snp	mat_peptide	+	1770/11697	590/3898	synonymous_variant c.1770C>T p.Asp590Asp			E1								T:13 C:0
KY964311	2159	A	G	snp	mat_peptide	+	1778/11697	593/3898	missense_variant c.1778A>G p.Lys593Arg			E1
KY964311	2160	A	G	snp	mat_peptide	+	1779/11697	593/3898	synonymous_variant c.1779A>G p.Lys593Lys			E1
KY964311	2167	C	T	snp	mat_peptide	+	1786/11697	596/3898	synonymous_variant c.1786C>T p.Leu596Leu			E1
KY964311	2181	A	G	snp	mat_peptide	+	1800/11697	600/3898	synonymous_variant c.1800A>G p.Val600Val			E1
KY964311	2183	A	G	snp	mat_peptide	+	1802/11697	601/3898	missense_variant c.1802A>G p.Glu601Gly			E1																G:18 A:0
KY964311	2196	T	A	snp	mat_peptide	+	1815/11697	605/3898	synonymous_variant c.1815T>A p.Ala605Ala			E1								A:13 T:0
KY964311	2199	A	T	snp	mat_peptide	+	1818/11697	606/3898	missense_variant c.1818A>T p.Glu606Asp			E1
KY964311	2202	G	A	snp	mat_peptide	+	1821/11697	607/3898	synonymous_variant c.1821G>A p.Val607Val			E1								A:13 G:0								A:18 G:0
KY964311	2214	A	T	snp	mat_peptide	+	1833/11697	611/3898	synonymous_variant c.1833A>T p.Ser611Ser			E1
KY964311	2224	T	C	snp	mat_peptide	+	1843/11697	615/3898	synonymous_variant c.1843T>C p.Leu615Leu			E1
KY964311	2229	C	T	snp	mat_peptide	+	1848/11697	616/3898	synonymous_variant c.1848C>T p.Gly616Gly			E1								T:12 C:0								T:20 C:0
KY964311	2229	C	A	snp	mat_peptide	+	1848/11697	616/3898	synonymous_variant c.1848C>A p.Gly616Gly			E1
KY964311	2235	T	C	snp	mat_peptide	+	1854/11697	618/3898	synonymous_variant c.1854T>C p.Tyr618Tyr			E1
KY964311	2247	G	A	snp	mat_peptide	+	1866/11697	622/3898	synonymous_variant c.1866G>A p.Arg622Arg			E1								A:10 G:0						A:16 G:0		A:18 G:0
KY964311	2262	T	C	snp	mat_peptide	+	1881/11697	627/3898	synonymous_variant c.1881T>C p.Pro627Pro			E1
KY964311	2265	C	T	snp	mat_peptide	+	1884/11697	628/3898	synonymous_variant c.1884C>T p.Tyr628Tyr			E1														T:15 C:0		T:16 C:0
KY964311	2274	C	T	snp	mat_peptide	+	1893/11697	631/3898	synonymous_variant c.1893C>T p.Ala631Ala			E1
KY964311	2277	G	A	snp	mat_peptide	+	1896/11697	632/3898	synonymous_variant c.1896G>A p.Thr632Thr			E1
KY964311	2294	G	A	snp	mat_peptide	+	1913/11697	638/3898	missense_variant c.1913G>A p.Gly638Glu			E1														A:15 G:0		A:16 G:0
KY964311	2295	A	G	snp	mat_peptide	+	1914/11697	638/3898	synonymous_variant c.1914A>G p.Gly638Gly			E1														G:15 A:0		G:16 A:0
KY964311	2304	G	A	snp	mat_peptide	+	1923/11697	641/3898	synonymous_variant c.1923G>A p.Gln641Gln			E1														A:15 G:0		A:16 G:0
KY964311	2314	T	A	snp	mat_peptide	+	1933/11697	645/3898	missense_variant c.1933T>A p.Leu645Ile			E1														A:15 T:0
KY964311	2317	G	A	snp	mat_peptide	+	1936/11697	646/3898	missense_variant c.1936G>A p.Val646Ile			E1
KY964311	2320	C	T	snp	mat_peptide	+	1939/11697	647/3898	synonymous_variant c.1939C>T p.Leu647Leu			E1														T:15 C:0		T:15 C:0
KY964311	2338	A	C	snp	mat_peptide	+	1957/11697	653/3898	missense_variant c.1957A>C p.Ile653Leu			E1														C:15 A:0		C:13 A:0
KY964311	2346	T	C	snp	mat_peptide	+	1965/11697	655/3898	synonymous_variant c.1965T>C p.Arg655Arg			E1														C:15 T:0		C:13 T:0
KY964311	2358	T	C	snp	mat_peptide	+	1977/11697	659/3898	synonymous_variant c.1977T>C p.Ala659Ala			E1
KY964311	2361	T	C	snp	mat_peptide	+	1980/11697	660/3898	synonymous_variant c.1980T>C p.Ala660Ala			E1
KY964311	2364	G	A	snp	mat_peptide	+	1983/11697	661/3898	synonymous_variant c.1983G>A p.Thr661Thr			E1
KY964311	2376	C	T	snp	mat_peptide	+	1995/11697	665/3898	synonymous_variant c.1995C>T p.Phe665Phe			E1																T:11 C:0
KY964311	2377	C	T	snp	mat_peptide	+	1996/11697	666/3898	synonymous_variant c.1996C>T p.Leu666Leu			E1																T:11 C:0
KY964311	2388	G	A	snp	mat_peptide	+	2007/11697	669/3898	synonymous_variant c.2007G>A p.Leu669Leu			E1
KY964311	2400	G	A	snp	mat_peptide	+	2019/11697	673/3898	synonymous_variant c.2019G>A p.Val673Val			E1
KY964311	2413	T	C	snp	mat_peptide	+	2032/11697	678/3898	synonymous_variant c.2032T>C p.Leu678Leu			E1
KY964311	2418	G	A	snp	mat_peptide	+	2037/11697	679/3898	synonymous_variant c.2037G>A p.Gln679Gln			E1														A:14 G:0
KY964311	2422	A	T	snp	mat_peptide	+	2041/11697	681/3898	missense_variant c.2041A>T p.Ile681Leu			E1
KY964311	2436	G	A	snp	mat_peptide	+	2055/11697	685/3898	missense_variant c.2055G>A p.Met685Ile			E1														A:12 G:0
KY964311	2439	A	C	snp	mat_peptide	+	2058/11697	686/3898	synonymous_variant c.2058A>C p.Leu686Leu			E1														C:12 A:0
KY964311	2443	G	A	snp	mat_peptide	+	2062/11697	688/3898	missense_variant c.2062G>A p.Ala688Thr			E1														A:12 G:0
KY964311	2457	A	G	snp	mat_peptide	+	2076/11697	692/3898	synonymous_variant c.2076A>G p.Gly692Gly			E1														G:12 A:0
KY964311	2464	A	G	snp	mat_peptide	+	2083/11697	695/3898	missense_variant c.2083A>G p.Ile695Val			E2														G:11 A:0
KY964311	2482	C	T	snp	mat_peptide	+	2101/11697	701/3898	synonymous_variant c.2101C>T p.Leu701Leu			E2														T:11 C:0
KY964311	2483	T	C	snp	mat_peptide	+	2102/11697	701/3898	missense_variant c.2102T>C p.Leu701Pro			E2														C:11 T:0
KY964311	2484	A	T	snp	mat_peptide	+	2103/11697	701/3898	synonymous_variant c.2103A>T p.Leu701Leu			E2														T:12 A:0
KY964311	2498	G	A	snp	mat_peptide	+	2117/11697	706/3898	missense_variant c.2117G>A p.Arg706Lys			E2														A:13 G:0
KY964311	2717	G	A	snp	mat_peptide	+	2336/11697	779/3898	missense_variant c.2336G>A p.Arg779Lys			E2
KY964311	2724	C	A	snp	mat_peptide	+	2343/11697	781/3898	missense_variant c.2343C>A p.His781Gln			E2
KY964311	2730	A	C	snp	mat_peptide	+	2349/11697	783/3898	missense_variant c.2349A>C p.Glu783Asp			E2
KY964311	2736	A	G	snp	mat_peptide	+	2355/11697	785/3898	synonymous_variant c.2355A>G p.Val785Val			E2
KY964311	2749	G	A	snp	mat_peptide	+	2368/11697	790/3898	missense_variant c.2368G>A p.Asp790Asn			E2
KY964311	2751	T	C	snp	mat_peptide	+	2370/11697	790/3898	synonymous_variant c.2370T>C p.Asp790Asp			E2
KY964311	2760	C	A	snp	mat_peptide	+	2379/11697	793/3898	missense_variant c.2379C>A p.Phe793Leu			E2
KY964311	2772	G	A	snp	mat_peptide	+	2391/11697	797/3898	synonymous_variant c.2391G>A p.Pro797Pro			E2
KY964311	2795	G	A	snp	mat_peptide	+	2414/11697	805/3898	missense_variant c.2414G>A p.Arg805Lys			E2
KY964311	2796	A	G	snp	mat_peptide	+	2415/11697	805/3898	synonymous_variant c.2415A>G p.Arg805Arg			E2														G:10 A:0
KY964311	2818	T	C	snp	mat_peptide	+	2437/11697	813/3898	synonymous_variant c.2437T>C p.Leu813Leu			E2
KY964311	2823	T	C	snp	mat_peptide	+	2442/11697	814/3898	synonymous_variant c.2442T>C p.Asn814Asn			E2
KY964311	2835	C	T	snp	mat_peptide	+	2454/11697	818/3898	synonymous_variant c.2454C>T p.Phe818Phe			E2
KY964311	2838	G	A	snp	mat_peptide	+	2457/11697	819/3898	synonymous_variant c.2457G>A p.Gln819Gln			E2
KY964311	2878	A	G	snp	mat_peptide	+	2497/11697	833/3898	missense_variant c.2497A>G p.Thr833Ala			E2
KY964311	2890	G	A	snp	mat_peptide	+	2509/11697	837/3898	missense_variant c.2509G>A p.Asp837Asn			E2
KY964311	2892	T	G	snp	mat_peptide	+	2511/11697	837/3898	missense_variant c.2511T>G p.Asp837Glu			E2
KY964311	2901	G	A	snp	mat_peptide	+	2520/11697	840/3898	synonymous_variant c.2520G>A p.Leu840Leu			E2
KY964311	2903	A	C	snp	mat_peptide	+	2522/11697	841/3898	missense_variant c.2522A>C p.Asp841Ala			E2
KY964311	2904	C	T	snp	mat_peptide	+	2523/11697	841/3898	synonymous_variant c.2523C>T p.Asp841Asp			E2
KY964311	2905	A	C	snp	mat_peptide	+	2524/11697	842/3898	missense_variant c.2524A>C p.Met842Leu			E2
KY964311	2905	A	G	snp	mat_peptide	+	2524/11697	842/3898	missense_variant c.2524A>G p.Met842Val			E2
KY964311	2907	G	GTC	ins	mat_peptide	+	2527/11697	843/3898	frameshift_variant c.2526_2527insTC p.Thr843fs			E2
KY964311	2910	T	C	snp	mat_peptide	+	2529/11697	843/3898	synonymous_variant c.2529T>C p.Thr843Thr			E2
KY964311	2911	G	A	snp	mat_peptide	+	2530/11697	844/3898	missense_variant c.2530G>A p.Val844Ile			E2
KY964311	2925	C	T	snp	mat_peptide	+	2544/11697	848/3898	synonymous_variant c.2544C>T p.Tyr848Tyr			E2
KY964311	2932	C	T	snp	mat_peptide	+	2551/11697	851/3898	missense_variant c.2551C>T p.Leu851Phe			E2
KY964311	2933	T	A	snp	mat_peptide	+	2552/11697	851/3898	missense_variant c.2552T>A p.Leu851His			E2
KY964311	2937	T	G	snp	mat_peptide	+	2556/11697	852/3898	missense_variant c.2556T>G p.Asn852Lys			E2
KY964311	2943	T	C	snp	mat_peptide	+	2562/11697	854/3898	synonymous_variant c.2562T>C p.Phe854Phe			E2
KY964311	2949	T	C	snp	mat_peptide	+	2568/11697	856/3898	synonymous_variant c.2568T>C p.Tyr856Tyr			E2
KY964311	2961	T	C	snp	mat_peptide	+	2580/11697	860/3898	synonymous_variant c.2580T>C p.Cys860Cys			E2
KY964311	2963	C	T	snp	mat_peptide	+	2582/11697	861/3898	missense_variant c.2582C>T p.Thr861Ile			E2
KY964311	2967	C	T	snp	mat_peptide	+	2586/11697	862/3898	synonymous_variant c.2586C>T p.Thr862Thr			E2
KY964311	2973	A	G	snp	mat_peptide	+	2592/11697	864/3898	synonymous_variant c.2592A>G p.Lys864Lys			E2
KY964311	2979	C	T	snp	mat_peptide	+	2598/11697	866/3898	synonymous_variant c.2598C>T p.Ile866Ile			E2
KY964311	3001	A	G	snp	mat_peptide	+	2620/11697	874/3898	missense_variant c.2620A>G p.Lys874Glu			E2
KY964311	3003	A	C	snp	mat_peptide	+	2622/11697	874/3898	missense_variant c.2622A>C p.Lys874Asn			E2
KY964311	3004	T	A	snp	mat_peptide	+	2623/11697	875/3898	missense_variant c.2623T>A p.Leu875Met			E2
KY964311	3012	G	A	snp	mat_peptide	+	2631/11697	877/3898	synonymous_variant c.2631G>A p.Gly877Gly			E2
KY964311	3021	C	A	snp	mat_peptide	+	2640/11697	880/3898	synonymous_variant c.2640C>A p.Thr880Thr			E2
KY964311	3025	A	G	snp	mat_peptide	+	2644/11697	882/3898	missense_variant c.2644A>G p.Ile882Val			E2
KY964311	3027	A	T	snp	mat_peptide	+	2646/11697	882/3898	synonymous_variant c.2646A>T p.Ile882Ile			E2
KY964311	3036	T	C	snp	mat_peptide	+	2655/11697	885/3898	synonymous_variant c.2655T>C p.Asp885Asp			E2
KY964311	3037	G	C	snp	mat_peptide	+	2656/11697	886/3898	missense_variant c.2656G>C p.Val886Leu			E2
KY964311	3038	T	A	snp	mat_peptide	+	2657/11697	886/3898	missense_variant c.2657T>A p.Val886Glu			E2
KY964311	3040	T	C	snp	mat_peptide	+	2659/11697	887/3898	synonymous_variant c.2659T>C p.Leu887Leu			E2
KY964311	3042	G	A	snp	mat_peptide	+	2661/11697	887/3898	synonymous_variant c.2661G>A p.Leu887Leu			E2
KY964311	3045	G	A	snp	mat_peptide	+	2664/11697	888/3898	synonymous_variant c.2664G>A p.Arg888Arg			E2
KY964311	3049	A	G	snp	mat_peptide	+	2668/11697	890/3898	missense_variant c.2668A>G p.Ile890Val			E2
KY964311	3054	G	T	snp	mat_peptide	+	2673/11697	891/3898	missense_variant c.2673G>T p.Glu891Asp			E2
KY964311	3081	T	C	snp	mat_peptide	+	2700/11697	900/3898	synonymous_variant c.2700T>C p.Cys900Cys			E2
KY964311	3087	C	T	snp	mat_peptide	+	2706/11697	902/3898	synonymous_variant c.2706C>T p.Tyr902Tyr			E2
KY964311	3093	C	T	snp	mat_peptide	+	2712/11697	904/3898	synonymous_variant c.2712C>T p.Phe904Phe			E2
KY964311	3094	C	T	snp	mat_peptide	+	2713/11697	905/3898	missense_variant c.2713C>T p.Leu905Phe			E2
KY964311	3095	T	A	snp	mat_peptide	+	2714/11697	905/3898	missense_variant c.2714T>A p.Leu905His			E2
KY964311	3120	T	C	snp	mat_peptide	+	2739/11697	913/3898	synonymous_variant c.2739T>C p.Phe913Phe			E2														C:11 T:0
KY964311	3123	A	G	snp	mat_peptide	+	2742/11697	914/3898	synonymous_variant c.2742A>G p.Pro914Pro			E2
KY964311	3138	G	A	snp	mat_peptide	+	2757/11697	919/3898	synonymous_variant c.2757G>A p.Lys919Lys			E2
KY964311	3152	G	A	snp	mat_peptide	+	2771/11697	924/3898	missense_variant c.2771G>A p.Ser924Asn			E2
KY964311	3156	C	A	snp	mat_peptide	+	2775/11697	925/3898	synonymous_variant c.2775C>A p.Gly925Gly			E2
KY964311	3172	A	G	snp	mat_peptide	+	2791/11697	931/3898	missense_variant c.2791A>G p.Lys931Glu			E2														G:14 A:0
KY964311	3183	C	T	snp	mat_peptide	+	2802/11697	934/3898	synonymous_variant c.2802C>T p.Cys934Cys			E2														T:16 C:0		T:10 C:0
KY964311	3209	C	A	snp	mat_peptide	+	2828/11697	943/3898	missense_variant c.2828C>A p.Pro943Gln			E2
KY964311	3211	A	G	snp	mat_peptide	+	2830/11697	944/3898	missense_variant c.2830A>G p.Ser944Gly			E2
KY964311	3211	A	T	snp	mat_peptide	+	2830/11697	944/3898	missense_variant c.2830A>T p.Ser944Cys			E2																T:10 A:0
KY964311	3212	G	T	snp	mat_peptide	+	2831/11697	944/3898	missense_variant c.2831G>T p.Ser944Ile			E2
KY964311	3212	G	C	snp	mat_peptide	+	2831/11697	944/3898	missense_variant c.2831G>C p.Ser944Thr			E2																C:10 G:0
KY964311	3216	C	T	snp	mat_peptide	+	2835/11697	945/3898	synonymous_variant c.2835C>T p.Gly945Gly			E2														T:15 C:0		T:10 C:0
KY964311	3218	G	T	snp	mat_peptide	+	2837/11697	946/3898	missense_variant c.2837G>T p.Arg946Leu			E2																T:10 G:0
KY964311	3222	A	C	snp	mat_peptide	+	2841/11697	947/3898	synonymous_variant c.2841A>C p.Val947Val			E2
KY964311	3222	A	G	snp	mat_peptide	+	2841/11697	947/3898	synonymous_variant c.2841A>G p.Val947Val			E2														G:15 A:0		G:10 A:0
KY964311	3230	A	G	snp	mat_peptide	+	2849/11697	950/3898	missense_variant c.2849A>G p.Lys950Arg			E2
KY964311	3231	A	G	snp	mat_peptide	+	2850/11697	950/3898	synonymous_variant c.2850A>G p.Lys950Lys			E2														G:15 A:0		G:12 A:0
KY964311	3238	G	A	snp	mat_peptide	+	2857/11697	953/3898	missense_variant c.2857G>A p.Asp953Asn			E2																A:13 G:0
KY964311	3246	G	A	snp	mat_peptide	+	2865/11697	955/3898	synonymous_variant c.2865G>A p.Val955Val			E2
KY964311	3255	C	T	snp	mat_peptide	+	2874/11697	958/3898	synonymous_variant c.2874C>T p.Val958Val			E2
KY964311	3256	G	A	snp	mat_peptide	+	2875/11697	959/3898	missense_variant c.2875G>A p.Val959Ile			E2														A:15 G:0		A:14 G:0
KY964311	3270	C	T	snp	mat_peptide	+	2889/11697	963/3898	synonymous_variant c.2889C>T p.Asp963Asp			E2														T:16 C:0		T:16 C:0
KY964311	3272	A	G	snp	mat_peptide	+	2891/11697	964/3898	missense_variant c.2891A>G p.Lys964Arg			E2														G:16 A:0
KY964311	3273	G	A	snp	mat_peptide	+	2892/11697	964/3898	synonymous_variant c.2892G>A p.Lys964Lys			E2
KY964311	3274	C	T	snp	mat_peptide	+	2893/11697	965/3898	synonymous_variant c.2893C>T p.Leu965Leu			E2
KY964311	3279	A	G	snp	mat_peptide	+	2898/11697	966/3898	synonymous_variant c.2898A>G p.Gly966Gly			E2														G:17 A:0		G:16 A:0
KY964311	3293	G	A	snp	mat_peptide	+	2912/11697	971/3898	missense_variant c.2912G>A p.Arg971Lys			E2
KY964311	3294	A	G	snp	mat_peptide	+	2913/11697	971/3898	synonymous_variant c.2913A>G p.Arg971Arg			E2
KY964311	3298	T	C	snp	mat_peptide	+	2917/11697	973/3898	missense_variant c.2917T>C p.Tyr973His			E2														C:17 T:0		C:18 T:0
KY964311	3301	A	G	snp	mat_peptide	+	2920/11697	974/3898	missense_variant c.2920A>G p.Lys974Glu			E2														G:17 A:0		G:18 A:0
KY964311	3306	C	T	snp	mat_peptide	+	2925/11697	975/3898	synonymous_variant c.2925C>T p.Ile975Ile			E2
KY964311	3308	T	C	snp	mat_peptide	+	2927/11697	976/3898	missense_variant c.2927T>C p.Ile976Thr			E2
KY964311	3309	T	A	snp	mat_peptide	+	2928/11697	976/3898	synonymous_variant c.2928T>A p.Ile976Ile			E2
KY964311	3310	T	C	snp	mat_peptide	+	2929/11697	977/3898	missense_variant c.2929T>C p.Ser977Pro			E2														C:18 T:0
KY964311	3312	C	A	snp	mat_peptide	+	2931/11697	977/3898	synonymous_variant c.2931C>A p.Ser977Ser			E2
KY964311	3315	C	T	snp	mat_peptide	+	2934/11697	978/3898	synonymous_variant c.2934C>T p.Ser978Ser			E2														T:18 C:0		T:16 C:0
KY964311	3324	G	A	snp	mat_peptide	+	2943/11697	981/3898	synonymous_variant c.2943G>A p.Pro981Pro			E2																A:16 G:0
KY964311	3327	A	G	snp	mat_peptide	+	2946/11697	982/3898	synonymous_variant c.2946A>G p.Val982Val			E2																G:16 A:0
KY964311	3328	C	G	snp	mat_peptide	+	2947/11697	983/3898	missense_variant c.2947C>G p.Gln983Glu			E2														G:18 C:0		G:16 C:0
KY964311	3333	G	A	snp	mat_peptide	+	2952/11697	984/3898	synonymous_variant c.2952G>A p.Lys984Lys			E2
KY964311	3336	G	A	snp	mat_peptide	+	2955/11697	985/3898	synonymous_variant c.2955G>A p.Thr985Thr			E2																A:16 G:0
KY964311	3351	C	T	snp	mat_peptide	+	2970/11697	990/3898	synonymous_variant c.2970C>T p.Asn990Asn			E2
KY964311	3355	A	T	snp	mat_peptide	+	2974/11697	992/3898	missense_variant c.2974A>T p.Thr992Ser			E2
KY964311	3359	A	G	snp	mat_peptide	+	2978/11697	993/3898	missense_variant c.2978A>G p.Lys993Arg			E2								G:12 A:0								G:18 A:0
KY964311	3366	A	G	snp	mat_peptide	+	2985/11697	995/3898	synonymous_variant c.2985A>G p.Leu995Leu			E2
KY964311	3369	G	A	snp	mat_peptide	+	2988/11697	996/3898	synonymous_variant c.2988G>A p.Lys996Lys			E2								A:12 G:0								A:18 G:0
KY964311	3378	T	C	snp	mat_peptide	+	2997/11697	999/3898	synonymous_variant c.2997T>C p.Tyr999Tyr			E2								C:12 T:0
KY964311	3380	A	T	snp	mat_peptide	+	2999/11697	1000/3898	missense_variant c.2999A>T p.Tyr1000Phe			E2								T:12 A:0								T:18 A:0
KY964311	3381	T	C	snp	mat_peptide	+	3000/11697	1000/3898	synonymous_variant c.3000T>C p.Tyr1000Tyr			E2
KY964311	3387	C	T	snp	mat_peptide	+	3006/11697	1002/3898	synonymous_variant c.3006C>T p.Pro1002Pro			E2
KY964311	3396	T	C	snp	mat_peptide	+	3015/11697	1005/3898	synonymous_variant c.3015T>C p.Asn1005Asn			E2								C:14 T:0								C:18 T:0
KY964311	3426	G	A	snp	mat_peptide	+	3045/11697	1015/3898	synonymous_variant c.3045G>A p.Glu1015Glu			E2
KY964311	3435	C	T	snp	mat_peptide	+	3054/11697	1018/3898	synonymous_variant c.3054C>T p.Tyr1018Tyr			E2								T:18 C:0
KY964311	3451	A	G	snp	mat_peptide	+	3070/11697	1024/3898	missense_variant c.3070A>G p.Ile1024Val			E2														G:19 A:0
KY964311	3458	A	G	snp	mat_peptide	+	3077/11697	1026/3898	missense_variant c.3077A>G p.Asp1026Gly			E2
KY964311	3466	C	A	snp	mat_peptide	+	3085/11697	1029/3898	synonymous_variant c.3085C>A p.Arg1029Arg			E2														A:20 C:0
KY964311	3468	G	A	snp	mat_peptide	+	3087/11697	1029/3898	synonymous_variant c.3087G>A p.Arg1029Arg			E2								A:20 G:0
KY964311	3471	T	C	snp	mat_peptide	+	3090/11697	1030/3898	synonymous_variant c.3090T>C p.Asp1030Asp			E2
KY964311	3474	C	T	snp	mat_peptide	+	3093/11697	1031/3898	synonymous_variant c.3093C>T p.Tyr1031Tyr			E2
KY964311	3477	T	C	snp	mat_peptide	+	3096/11697	1032/3898	synonymous_variant c.3096T>C p.Phe1032Phe			E2								C:20 T:0						C:20 T:0		C:18 T:0
KY964311	3486	C	T	snp	mat_peptide	+	3105/11697	1035/3898	synonymous_variant c.3105C>T p.Ser1035Ser			E2
KY964311	3489	A	G	snp	mat_peptide	+	3108/11697	1036/3898	synonymous_variant c.3108A>G p.Leu1036Leu			E2								G:20 A:0						G:20 A:0		G:17 A:0
KY964311	3490	T	C	snp	mat_peptide	+	3109/11697	1037/3898	synonymous_variant c.3109T>C p.Leu1037Leu			E2														C:20 T:0		C:17 T:0
KY964311	3496	A	G	snp	mat_peptide	+	3115/11697	1039/3898	missense_variant c.3115A>G p.Ile1039Val			E2
KY964311	3498	A	G	snp	mat_peptide	+	3117/11697	1039/3898	missense_variant c.3117A>G p.Ile1039Met			E2
KY964311	3504	T	C	snp	mat_peptide	+	3123/11697	1041/3898	synonymous_variant c.3123T>C p.Val1041Val			E2
KY964311	3519	T	C	snp	mat_peptide	+	3138/11697	1046/3898	synonymous_variant c.3138T>C p.Gly1046Gly			E2								C:20 T:0
KY964311	3531	C	T	snp	mat_peptide	+	3150/11697	1050/3898	synonymous_variant c.3150C>T p.Leu1050Leu			E2								T:19 C:0
KY964311	3535	T	C	snp	mat_peptide	+	3154/11697	1052/3898	synonymous_variant c.3154T>C p.Leu1052Leu			E2								C:19 T:0
KY964311	3537	A	G	snp	mat_peptide	+	3156/11697	1052/3898	synonymous_variant c.3156A>G p.Leu1052Leu			E2								G:19 A:0								G:18 A:0
KY964311	3538	C	T	snp	mat_peptide	+	3157/11697	1053/3898	synonymous_variant c.3157C>T p.Leu1053Leu			E2
KY964311	3543	T	C	snp	mat_peptide	+	3162/11697	1054/3898	synonymous_variant c.3162T>C p.Val1054Val			E2								C:20 T:0
KY964311	3549	C	T	snp	mat_peptide	+	3168/11697	1056/3898	synonymous_variant c.3168C>T p.Tyr1056Tyr			E2
KY964311	3555	C	T	snp	mat_peptide	+	3174/11697	1058/3898	synonymous_variant c.3174C>T p.Ile1058Ile			E2
KY964311	3556	C	A	snp	mat_peptide	+	3175/11697	1059/3898	missense_variant c.3175C>A p.Leu1059Met			E2														A:19 C:0
KY964311	3556	C	G	snp	mat_peptide	+	3175/11697	1059/3898	missense_variant c.3175C>G p.Leu1059Val			E2
KY964311	3558	G	A	snp	mat_peptide	+	3177/11697	1059/3898	synonymous_variant c.3177G>A p.Leu1059Leu			E2								A:19 G:0						A:19 G:0		A:18 G:0
KY964311	3564	A	G	snp	mat_peptide	+	3183/11697	1061/3898	synonymous_variant c.3183A>G p.Glu1061Glu			E2
KY964311	3570	G	T	snp	mat_peptide	+	3189/11697	1063/3898	missense_variant c.3189G>T p.Met1063Ile			E2
KY964311	3571	A	G	snp	mat_peptide	+	3190/11697	1064/3898	missense_variant c.3190A>G p.Thr1064Ala			E2								G:20 A:0
KY964311	3574	T	A	snp	mat_peptide	+	3193/11697	1065/3898	missense_variant c.3193T>A p.Ser1065Thr			E2
KY964311	3575	C	T	snp	mat_peptide	+	3194/11697	1065/3898	missense_variant c.3194C>T p.Ser1065Leu			E2														T:19 C:0		T:18 C:0
KY964311	3576	G	A	snp	mat_peptide	+	3195/11697	1065/3898	synonymous_variant c.3195G>A p.Ser1065Ser			E2														A:19 G:0
KY964311	3577	G	A	snp	mat_peptide	+	3196/11697	1066/3898	missense_variant c.3196G>A p.Gly1066Ser			E2
KY964311	3579	T	C	snp	mat_peptide	+	3198/11697	1066/3898	synonymous_variant c.3198T>C p.Gly1066Gly			E2
KY964311	3588	T	C	snp	mat_peptide	+	3207/11697	1069/3898	synonymous_variant c.3207T>C p.Tyr1069Tyr			P7
KY964311	3597	T	A	snp	mat_peptide	+	3216/11697	1072/3898	synonymous_variant c.3216T>A p.Gly1072Gly			P7
KY964311	3597	T	C	snp	mat_peptide	+	3216/11697	1072/3898	synonymous_variant c.3216T>C p.Gly1072Gly			P7
KY964311	3606	G	A	snp	mat_peptide	+	3225/11697	1075/3898	synonymous_variant c.3225G>A p.Val1075Val			P7
KY964311	3615	C	T	snp	mat_peptide	+	3234/11697	1078/3898	synonymous_variant c.3234C>T p.Gly1078Gly			P7
KY964311	3619	C	T	snp	mat_peptide	+	3238/11697	1080/3898	synonymous_variant c.3238C>T p.Leu1080Leu			P7								T:19 C:0								T:16 C:0
KY964311	3621	G	A	snp	mat_peptide	+	3240/11697	1080/3898	synonymous_variant c.3240G>A p.Leu1080Leu			P7
KY964311	3622	C	T	snp	mat_peptide	+	3241/11697	1081/3898	synonymous_variant c.3241C>T p.Leu1081Leu			P7								T:19 C:0
KY964311	3624	A	G	snp	mat_peptide	+	3243/11697	1081/3898	synonymous_variant c.3243A>G p.Leu1081Leu			P7
KY964311	3625	A	C	snp	mat_peptide	+	3244/11697	1082/3898	missense_variant c.3244A>C p.Thr1082Pro			P7
KY964311	3626	C	T	snp	mat_peptide	+	3245/11697	1082/3898	missense_variant c.3245C>T p.Thr1082Ile			P7
KY964311	3627	A	G	snp	mat_peptide	+	3246/11697	1082/3898	synonymous_variant c.3246A>G p.Thr1082Thr			P7
KY964311	3633	C	T	snp	mat_peptide	+	3252/11697	1084/3898	synonymous_variant c.3252C>T p.Asp1084Asp			P7
KY964311	3650	C	T	snp	mat_peptide	+	3269/11697	1090/3898	missense_variant c.3269C>T p.Thr1090Ile			P7
KY964311	3651	T	A	snp	mat_peptide	+	3270/11697	1090/3898	synonymous_variant c.3270T>A p.Thr1090Thr			P7								A:17 T:0								A:16 T:0
KY964311	3657	T	C	snp	mat_peptide	+	3276/11697	1092/3898	synonymous_variant c.3276T>C p.Phe1092Phe			P7								C:17 T:0						C:19 T:0		C:16 T:0
KY964311	3658	T	C	snp	mat_peptide	+	3277/11697	1093/3898	synonymous_variant c.3277T>C p.Leu1093Leu			P7
KY964311	3670	C	T	snp	mat_peptide	+	3289/11697	1097/3898	synonymous_variant c.3289C>T p.Leu1097Leu			P7
KY964311	3679	G	A	snp	mat_peptide	+	3298/11697	1100/3898	missense_variant c.3298G>A p.Gly1100Arg			P7								A:17 G:0						A:17 G:0		A:16 G:0
KY964311	3687	A	G	snp	mat_peptide	+	3306/11697	1102/3898	synonymous_variant c.3306A>G p.Glu1102Glu			P7
KY964311	3690	C	T	snp	mat_peptide	+	3309/11697	1103/3898	synonymous_variant c.3309C>T p.Asn1103Asn			P7
KY964311	3692	T	C	snp	mat_peptide	+	3311/11697	1104/3898	missense_variant c.3311T>C p.Ile1104Thr			P7								C:17 T:0
KY964311	3693	C	T	snp	mat_peptide	+	3312/11697	1104/3898	synonymous_variant c.3312C>T p.Ile1104Ile			P7																T:16 C:0
KY964311	3695	A	G	snp	mat_peptide	+	3314/11697	1105/3898	missense_variant c.3314A>G p.Lys1105Arg			P7
KY964311	3696	A	G	snp	mat_peptide	+	3315/11697	1105/3898	synonymous_variant c.3315A>G p.Lys1105Lys			P7														G:19 A:0		G:16 A:0
KY964311	3703	G	A	snp	mat_peptide	+	3322/11697	1108/3898	missense_variant c.3322G>A p.Val1108Ile			P7
KY964311	3705	C	T	snp	mat_peptide	+	3324/11697	1108/3898	synonymous_variant c.3324C>T p.Val1108Val			P7
KY964311	3726	A	G	snp	mat_peptide	+	3345/11697	1115/3898	missense_variant c.3345A>G p.Ile1115Met			P7
KY964311	3733	C	A	snp	mat_peptide	+	3352/11697	1118/3898	missense_variant c.3352C>A p.His1118Asn			P7
KY964311	3739	T	C	snp	mat_peptide	+	3358/11697	1120/3898	synonymous_variant c.3358T>C p.Leu1120Leu			P7								C:15 T:0						C:19 T:0		C:16 T:0
KY964311	3747	A	G	snp	mat_peptide	+	3366/11697	1122/3898	synonymous_variant c.3366A>G p.Ser1122Ser			P7								G:17 A:0
KY964311	3748	G	A	snp	mat_peptide	+	3367/11697	1123/3898	missense_variant c.3367G>A p.Val1123Met			P7																A:16 G:0
KY964311	3752	C	T	snp	mat_peptide	+	3371/11697	1124/3898	missense_variant c.3371C>T p.Thr1124Met			P7
KY964311	3753	G	A	snp	mat_peptide	+	3372/11697	1124/3898	synonymous_variant c.3372G>A p.Thr1124Thr			P7
KY964311	3769	G	A	snp	mat_peptide	+	3388/11697	1130/3898	missense_variant c.3388G>A p.Val1130Ile			P7
KY964311	3771	T	G	snp	mat_peptide	+	3390/11697	1130/3898	synonymous_variant c.3390T>G p.Val1130Val			P7
KY964311	3777	A	G	snp	mat_peptide	+	3396/11697	1132/3898	synonymous_variant c.3396A>G p.Gly1132Gly			P7								G:17 A:0
KY964311	3782	T	C	snp	mat_peptide	+	3401/11697	1134/3898	missense_variant c.3401T>C p.Val1134Ala			P7								C:15 T:0						C:18 T:0		C:14 T:0
KY964311	3783	G	A	snp	mat_peptide	+	3402/11697	1134/3898	synonymous_variant c.3402G>A p.Val1134Val			P7								A:15 G:0						A:18 G:0		A:14 G:0
KY964311	3784	A	C	snp	mat_peptide	+	3403/11697	1135/3898	synonymous_variant c.3403A>C p.Arg1135Arg			P7
KY964311	3785	G	A	snp	mat_peptide	+	3404/11697	1135/3898	missense_variant c.3404G>A p.Arg1135Lys			P7								A:15 G:0								A:14 G:0
KY964311	3789	A	C	snp	mat_peptide	+	3408/11697	1136/3898	synonymous_variant c.3408A>C p.Ala1136Ala			P7
KY964311	3792	A	G	snp	mat_peptide	+	3411/11697	1137/3898	synonymous_variant c.3411A>G p.Glu1137Glu			NS2																G:14 A:0
KY964311	3793	C	T	snp	mat_peptide	+	3412/11697	1138/3898	missense_variant c.3412C>T p.Pro1138Ser			NS2
KY964311	3797	G	A	snp	mat_peptide	+	3416/11697	1139/3898	missense_variant c.3416G>A p.Gly1139Asp			NS2																A:14 G:0
KY964311	3798	T	C	snp	mat_peptide	+	3417/11697	1139/3898	synonymous_variant c.3417T>C p.Gly1139Gly			NS2														C:19 T:0
KY964311	3799	G	A	snp	mat_peptide	+	3418/11697	1140/3898	missense_variant c.3418G>A p.Ala1140Thr			NS2																A:14 G:0
KY964311	3799	G	T	snp	mat_peptide	+	3418/11697	1140/3898	missense_variant c.3418G>T p.Ala1140Ser			NS2
KY964311	3804	G	A	snp	mat_peptide	+	3423/11697	1141/3898	synonymous_variant c.3423G>A p.Gln1141Gln			NS2
KY964311	3805	A	G	snp	mat_peptide	+	3424/11697	1142/3898	missense_variant c.3424A>G p.Ser1142Gly			NS2								G:17 A:0						G:19 A:0
KY964311	3807	C	G	snp	mat_peptide	+	3426/11697	1142/3898	missense_variant c.3426C>G p.Ser1142Arg			NS2								G:17 C:0
KY964311	3813	A	G	snp	mat_peptide	+	3432/11697	1144/3898	synonymous_variant c.3432A>G p.Leu1144Leu			NS2
KY964311	3814	G	A	snp	mat_peptide	+	3433/11697	1145/3898	missense_variant c.3433G>A p.Glu1145Lys			NS2
KY964311	3816	A	T	snp	mat_peptide	+	3435/11697	1145/3898	missense_variant c.3435A>T p.Glu1145Asp			NS2
KY964311	3816	A	G	snp	mat_peptide	+	3435/11697	1145/3898	synonymous_variant c.3435A>G p.Glu1145Glu			NS2								G:17 A:0						G:19 A:0		G:14 A:0
KY964311	3822	G	A	snp	mat_peptide	+	3441/11697	1147/3898	synonymous_variant c.3441G>A p.Val1147Val			NS2								A:17 G:0								A:14 G:0
KY964311	3828	G	T	snp	mat_peptide	+	3447/11697	1149/3898	synonymous_variant c.3447G>T p.Leu1149Leu			NS2								T:17 G:0								T:16 G:0
KY964311	3834	C	T	snp	mat_peptide	+	3453/11697	1151/3898	synonymous_variant c.3453C>T p.Phe1151Phe			NS2								T:17 C:0						T:19 C:0
KY964311	3837	G	A	snp	mat_peptide	+	3456/11697	1152/3898	synonymous_variant c.3456G>A p.Thr1152Thr			NS2
KY964311	3843	C	T	snp	mat_peptide	+	3462/11697	1154/3898	synonymous_variant c.3462C>T p.Ile1154Ile			NS2								T:17 C:0
KY964311	3846	G	A	snp	mat_peptide	+	3465/11697	1155/3898	synonymous_variant c.3465G>A p.Thr1155Thr			NS2
KY964311	3849	A	C	snp	mat_peptide	+	3468/11697	1156/3898	synonymous_variant c.3468A>C p.Leu1156Leu			NS2								C:17 A:0						C:19 A:0		C:18 A:0
KY964311	3852	C	A	snp	mat_peptide	+	3471/11697	1157/3898	synonymous_variant c.3471C>A p.Ile1157Ile			NS2																A:18 C:0
KY964311	3855	A	G	snp	mat_peptide	+	3474/11697	1158/3898	synonymous_variant c.3474A>G p.Val1158Val			NS2																G:18 A:0
KY964311	3867	C	T	snp	mat_peptide	+	3486/11697	1162/3898	synonymous_variant c.3486C>T p.Val1162Val			NS2								T:17 C:0
KY964311	3870	T	A	snp	mat_peptide	+	3489/11697	1163/3898	synonymous_variant c.3489T>A p.Ile1163Ile			NS2								A:17 T:0								A:18 T:0
KY964311	3874	C	A	snp	mat_peptide	+	3493/11697	1165/3898	synonymous_variant c.3493C>A p.Arg1165Arg			NS2								A:17 C:0						A:19 C:0		A:18 C:0
KY964311	3879	T	C	snp	mat_peptide	+	3498/11697	1166/3898	synonymous_variant c.3498T>C p.Arg1166Arg			NS2
KY964311	3888	T	C	snp	mat_peptide	+	3507/11697	1169/3898	synonymous_variant c.3507T>C p.Thr1169Thr			NS2
KY964311	3891	G	A	snp	mat_peptide	+	3510/11697	1170/3898	synonymous_variant c.3510G>A p.Val1170Val			NS2
KY964311	3901	G	A	snp	mat_peptide	+	3520/11697	1174/3898	missense_variant c.3520G>A p.Val1174Ile			NS2
KY964311	3903	T	C	snp	mat_peptide	+	3522/11697	1174/3898	synonymous_variant c.3522T>C p.Val1174Val			NS2								C:18 T:0						C:19 T:0
KY964311	3912	T	C	snp	mat_peptide	+	3531/11697	1177/3898	synonymous_variant c.3531T>C p.Val1177Val			NS2								C:18 T:0
KY964311	3915	A	G	snp	mat_peptide	+	3534/11697	1178/3898	synonymous_variant c.3534A>G p.Ala1178Ala			NS2								G:18 A:0
KY964311	3923	A	G	snp	mat_peptide	+	3542/11697	1181/3898	missense_variant c.3542A>G p.Lys1181Arg			NS2														G:19 A:0
KY964311	3926	T	C	snp	mat_peptide	+	3545/11697	1182/3898	missense_variant c.3545T>C p.Val1182Ala			NS2
KY964311	3927	A	C	snp	mat_peptide	+	3546/11697	1182/3898	synonymous_variant c.3546A>C p.Val1182Val			NS2								C:16 A:0
KY964311	3930	G	A	snp	mat_peptide	+	3549/11697	1183/3898	synonymous_variant c.3549G>A p.Thr1183Thr			NS2								A:16 G:0
KY964311	3933	A	G	snp	mat_peptide	+	3552/11697	1184/3898	synonymous_variant c.3552A>G p.Gly1184Gly			NS2
KY964311	3934	T	C	snp	mat_peptide	+	3553/11697	1185/3898	synonymous_variant c.3553T>C p.Leu1185Leu			NS2								C:18 T:0						C:20 T:0		C:18 T:0
KY964311	3936	A	G	snp	mat_peptide	+	3555/11697	1185/3898	synonymous_variant c.3555A>G p.Leu1185Leu			NS2
KY964311	3941	A	T	snp	mat_peptide	+	3560/11697	1187/3898	missense_variant c.3560A>T p.Tyr1187Phe			NS2								T:18 A:0						T:20 A:0		T:17 A:0
KY964311	3942	T	A	snp	mat_peptide	+	3561/11697	1187/3898	stop_gained c.3561T>A p.Tyr1187*			NS2
KY964311	3948	T	C	snp	mat_peptide	+	3567/11697	1189/3898	synonymous_variant c.3567T>C p.Pro1189Pro			NS2								C:18 T:0								C:17 T:0
KY964311	3952	G	A	snp	mat_peptide	+	3571/11697	1191/3898	missense_variant c.3571G>A p.Val1191Met			NS2
KY964311	3959	T	C	snp	mat_peptide	+	3578/11697	1193/3898	missense_variant c.3578T>C p.Val1193Ala			NS2								C:18 T:0
KY964311	3963	A	T	snp	mat_peptide	+	3582/11697	1194/3898	synonymous_variant c.3582A>T p.Ala1194Ala			NS2								T:18 A:0						T:20 A:0		T:16 A:0
KY964311	3969	A	G	snp	mat_peptide	+	3588/11697	1196/3898	synonymous_variant c.3588A>G p.Ala1196Ala			NS2
KY964311	3971	T	C	snp	mat_peptide	+	3590/11697	1197/3898	missense_variant c.3590T>C p.Val1197Ala			NS2
KY964311	3975	A	C	snp	mat_peptide	+	3594/11697	1198/3898	synonymous_variant c.3594A>C p.Leu1198Leu			NS2								C:17 A:0
KY964311	3978	C	A	snp	mat_peptide	+	3597/11697	1199/3898	synonymous_variant c.3597C>A p.Thr1199Thr			NS2
KY964311	3979	T	C	snp	mat_peptide	+	3598/11697	1200/3898	synonymous_variant c.3598T>C p.Leu1200Leu			NS2
KY964311	3981	G	A	snp	mat_peptide	+	3600/11697	1200/3898	synonymous_variant c.3600G>A p.Leu1200Leu			NS2								A:17 G:0
KY964311	3994	G	A	snp	mat_peptide	+	3613/11697	1205/3898	missense_variant c.3613G>A p.Val1205Ile			NS2								A:18 G:0						A:20 G:0
KY964311	3995	T	C	snp	mat_peptide	+	3614/11697	1205/3898	missense_variant c.3614T>C p.Val1205Ala			NS2								C:18 T:0
KY964311	4005	A	T	snp	mat_peptide	+	3624/11697	1208/3898	synonymous_variant c.3624A>T p.Val1208Val			NS2
KY964311	4005	A	G	snp	mat_peptide	+	3624/11697	1208/3898	synonymous_variant c.3624A>G p.Val1208Val			NS2								G:18 A:0								G:17 A:0
KY964311	4014	T	C	snp	mat_peptide	+	3633/11697	1211/3898	synonymous_variant c.3633T>C p.Tyr1211Tyr			NS2								C:18 T:0						C:20 T:0		C:17 T:0
KY964311	4023	T	C	snp	mat_peptide	+	3642/11697	1214/3898	synonymous_variant c.3642T>C p.Tyr1214Tyr			NS2
KY964311	4035	A	G	snp	mat_peptide	+	3654/11697	1218/3898	synonymous_variant c.3654A>G p.Leu1218Leu			NS2														G:19 A:0
KY964311	4038	A	G	snp	mat_peptide	+	3657/11697	1219/3898	synonymous_variant c.3657A>G p.Gln1219Gln			NS2
KY964311	4041	T	C	snp	mat_peptide	+	3660/11697	1220/3898	synonymous_variant c.3660T>C p.Cys1220Cys			NS2
KY964311	4042	G	A	snp	mat_peptide	+	3661/11697	1221/3898	missense_variant c.3661G>A p.Val1221Ile			NS2								A:16 G:0						A:18 G:0		A:18 G:0
KY964311	4044	A	C	snp	mat_peptide	+	3663/11697	1221/3898	synonymous_variant c.3663A>C p.Val1221Val			NS2								C:16 A:0						C:18 A:0		C:18 A:0
KY964311	4053	G	A	snp	mat_peptide	+	3672/11697	1224/3898	synonymous_variant c.3672G>A p.Leu1224Leu			NS2								A:16 G:0								A:19 G:0
KY964311	4059	C	A	snp	mat_peptide	+	3678/11697	1226/3898	synonymous_variant c.3678C>A p.Ala1226Ala			NS2
KY964311	4059	C	T	snp	mat_peptide	+	3678/11697	1226/3898	synonymous_variant c.3678C>T p.Ala1226Ala			NS2
KY964311	4062	G	A	snp	mat_peptide	+	3681/11697	1227/3898	synonymous_variant c.3681G>A p.Gly1227Gly			NS2
KY964311	4065	T	G	snp	mat_peptide	+	3684/11697	1228/3898	synonymous_variant c.3684T>G p.Val1228Val			NS2								G:16 T:0								G:19 T:0
KY964311	4074	A	G	snp	mat_peptide	+	3693/11697	1231/3898	missense_variant c.3693A>G p.Ile1231Met			NS2
KY964311	4074	A	T	snp	mat_peptide	+	3693/11697	1231/3898	synonymous_variant c.3693A>T p.Ile1231Ile			NS2
KY964311	4077	A	G	snp	mat_peptide	+	3696/11697	1232/3898	synonymous_variant c.3696A>G p.Arg1232Arg			NS2								G:14 A:0
KY964311	4082	T	G	snp	mat_peptide	+	3701/11697	1234/3898	missense_variant c.3701T>G p.Leu1234Arg			NS2
KY964311	4083	T	C	snp	mat_peptide	+	3702/11697	1234/3898	synonymous_variant c.3702T>C p.Leu1234Leu			NS2								C:16 T:0
KY964311	4085	A	G	snp	mat_peptide	+	3704/11697	1235/3898	missense_variant c.3704A>G p.Lys1235Arg			NS2
KY964311	4087	C	T	snp	mat_peptide	+	3706/11697	1236/3898	missense_variant c.3706C>T p.His1236Tyr			NS2
KY964311	4092	A	G	snp	mat_peptide	+	3711/11697	1237/3898	synonymous_variant c.3711A>G p.Leu1237Leu			NS2														G:18 A:0		G:19 A:0
KY964311	4095	T	A	snp	mat_peptide	+	3714/11697	1238/3898	synonymous_variant c.3714T>A p.Gly1238Gly			NS2
KY964311	4098	G	A	snp	mat_peptide	+	3717/11697	1239/3898	synonymous_variant c.3717G>A p.Glu1239Glu			NS2								A:15 G:0
KY964311	4101	C	T	snp	mat_peptide	+	3720/11697	1240/3898	synonymous_variant c.3720C>T p.Ile1240Ile			NS2
KY964311	4102	G	A	snp	mat_peptide	+	3721/11697	1241/3898	missense_variant c.3721G>A p.Glu1241Lys			NS2								A:15 G:0
KY964311	4104	G	A	snp	mat_peptide	+	3723/11697	1241/3898	synonymous_variant c.3723G>A p.Glu1241Glu			NS2								A:15 G:0
KY964311	4112	A	C	snp	mat_peptide	+	3731/11697	1244/3898	missense_variant c.3731A>C p.Glu1244Ala			NS2
KY964311	4128	C	T	snp	mat_peptide	+	3747/11697	1249/3898	synonymous_variant c.3747C>T p.Asn1249Asn			NS2								T:17 C:0
KY964311	4137	A	G	snp	mat_peptide	+	3756/11697	1252/3898	synonymous_variant c.3756A>G p.Pro1252Pro			NS2
KY964311	4138	C	T	snp	mat_peptide	+	3757/11697	1253/3898	synonymous_variant c.3757C>T p.Leu1253Leu			NS2
KY964311	4143	C	T	snp	mat_peptide	+	3762/11697	1254/3898	synonymous_variant c.3762C>T p.Thr1254Thr			NS2
KY964311	4153	C	T	snp	mat_peptide	+	3772/11697	1258/3898	synonymous_variant c.3772C>T p.Leu1258Leu			NS2								T:15 C:0								T:19 C:0
KY964311	4158	T	C	snp	mat_peptide	+	3777/11697	1259/3898	synonymous_variant c.3777T>C p.Tyr1259Tyr			NS2								C:14 T:0						C:14 T:0		C:19 T:0
KY964311	4159	C	T	snp	mat_peptide	+	3778/11697	1260/3898	synonymous_variant c.3778C>T p.Leu1260Leu			NS2
KY964311	4162	A	G	snp	mat_peptide	+	3781/11697	1261/3898	missense_variant c.3781A>G p.Thr1261Ala			NS2
KY964311	4167	A	G	snp	mat_peptide	+	3786/11697	1262/3898	synonymous_variant c.3786A>G p.Ser1262Ser			NS2
KY964311	4173	A	G	snp	mat_peptide	+	3792/11697	1264/3898	synonymous_variant c.3792A>G p.Thr1264Thr			NS2																G:18 A:0
KY964311	4174	A	G	snp	mat_peptide	+	3793/11697	1265/3898	missense_variant c.3793A>G p.Ile1265Val			NS2								G:14 A:0								G:18 A:0
KY964311	4175	T	C	snp	mat_peptide	+	3794/11697	1265/3898	missense_variant c.3794T>C p.Ile1265Thr			NS2
KY964311	4176	T	A	snp	mat_peptide	+	3795/11697	1265/3898	synonymous_variant c.3795T>A p.Ile1265Ile			NS2																A:18 T:0
KY964311	4182	A	C	snp	mat_peptide	+	3801/11697	1267/3898	synonymous_variant c.3801A>C p.Thr1267Thr			NS2
KY964311	4182	A	G	snp	mat_peptide	+	3801/11697	1267/3898	synonymous_variant c.3801A>G p.Thr1267Thr			NS2
KY964311	4185	G	A	snp	mat_peptide	+	3804/11697	1268/3898	synonymous_variant c.3804G>A p.Arg1268Arg			NS2								A:12 G:0						A:12 G:0		A:18 G:0
KY964311	4200	G	A	snp	mat_peptide	+	3819/11697	1273/3898	missense_variant c.3819G>A p.Met1273Ile			NS2								A:12 G:0						A:11 G:0		A:19 G:0
KY964311	4203	T	C	snp	mat_peptide	+	3822/11697	1274/3898	synonymous_variant c.3822T>C p.Ala1274Ala			NS2
KY964311	4218	G	A	snp	mat_peptide	+	3837/11697	1279/3898	synonymous_variant c.3837G>A p.Gln1279Gln			NS2								A:10 G:0						A:10 G:0		A:18 G:0
KY964311	4224	G	T	snp	mat_peptide	+	3843/11697	1281/3898	synonymous_variant c.3843G>T p.Ala1281Ala			NS2
KY964311	4230	C	T	snp	mat_peptide	+	3849/11697	1283/3898	synonymous_variant c.3849C>T p.Ile1283Ile			NS2
KY964311	4236	G	A	snp	mat_peptide	+	3855/11697	1285/3898	synonymous_variant c.3855G>A p.Leu1285Leu			NS2
KY964311	4237	C	T	snp	mat_peptide	+	3856/11697	1286/3898	synonymous_variant c.3856C>T p.Leu1286Leu			NS2
KY964311	4240	G	A	snp	mat_peptide	+	3859/11697	1287/3898	missense_variant c.3859G>A p.Val1287Ile			NS2																A:17 G:0
KY964311	4242	T	C	snp	mat_peptide	+	3861/11697	1287/3898	synonymous_variant c.3861T>C p.Val1287Val			NS2																C:17 T:0
KY964311	4251	G	A	snp	mat_peptide	+	3870/11697	1290/3898	synonymous_variant c.3870G>A p.Leu1290Leu			NS2																A:19 G:0
KY964311	4257	T	A	snp	mat_peptide	+	3876/11697	1292/3898	synonymous_variant c.3876T>A p.Ala1292Ala			NS2
KY964311	4270	C	A	snp	mat_peptide	+	3889/11697	1297/3898	missense_variant c.3889C>A p.Leu1297Ile			NS2
KY964311	4272	C	T	snp	mat_peptide	+	3891/11697	1297/3898	synonymous_variant c.3891C>T p.Leu1297Leu			NS2																T:19 C:0
KY964311	4275	A	T	snp	mat_peptide	+	3894/11697	1298/3898	synonymous_variant c.3894A>T p.Val1298Val			NS2
KY964311	4276	T	C	snp	mat_peptide	+	3895/11697	1299/3898	synonymous_variant c.3895T>C p.Leu1299Leu			NS2
KY964311	4281	C	A	snp	mat_peptide	+	3900/11697	1300/3898	synonymous_variant c.3900C>A p.Ile1300Ile			NS2
KY964311	4284	G	A	snp	mat_peptide	+	3903/11697	1301/3898	synonymous_variant c.3903G>A p.Leu1301Leu			NS2
KY964311	4293	C	T	snp	mat_peptide	+	3912/11697	1304/3898	synonymous_variant c.3912C>T p.Tyr1304Tyr			NS2
KY964311	4296	A	G	snp	mat_peptide	+	3915/11697	1305/3898	synonymous_variant c.3915A>G p.Glu1305Glu			NS2
KY964311	4301	T	C	snp	mat_peptide	+	3920/11697	1307/3898	missense_variant c.3920T>C p.Val1307Ala			NS2
KY964311	4305	G	A	snp	mat_peptide	+	3924/11697	1308/3898	synonymous_variant c.3924G>A p.Lys1308Lys			NS2
KY964311	4308	A	G	snp	mat_peptide	+	3927/11697	1309/3898	synonymous_variant c.3927A>G p.Leu1309Leu			NS2																G:19 A:0
KY964311	4320	G	A	snp	mat_peptide	+	3939/11697	1313/3898	synonymous_variant c.3939G>A p.Lys1313Lys			NS2
KY964311	4322	A	C	snp	mat_peptide	+	3941/11697	1314/3898	missense_variant c.3941A>C p.Asn1314Thr			NS2
KY964311	4323	T	C	snp	mat_peptide	+	3942/11697	1314/3898	synonymous_variant c.3942T>C p.Asn1314Asn			NS2																C:19 T:0
KY964311	4324	G	A	snp	mat_peptide	+	3943/11697	1315/3898	missense_variant c.3943G>A p.Val1315Ile			NS2																A:19 G:0
KY964311	4332	C	T	snp	mat_peptide	+	3951/11697	1317/3898	synonymous_variant c.3951C>T p.Thr1317Thr			NS2																T:19 C:0
KY964311	4335	T	C	snp	mat_peptide	+	3954/11697	1318/3898	synonymous_variant c.3954T>C p.Asp1318Asp			NS2
KY964311	4338	G	A	snp	mat_peptide	+	3957/11697	1319/3898	synonymous_variant c.3957G>A p.Val1319Val			NS2
KY964311	4356	A	G	snp	mat_peptide	+	3975/11697	1325/3898	synonymous_variant c.3975A>G p.Gly1325Gly			NS2																G:19 A:0
KY964311	4362	G	A	snp	mat_peptide	+	3981/11697	1327/3898	synonymous_variant c.3981G>A p.Leu1327Leu			NS2																A:19 G:0
KY964311	4368	C	T	snp	mat_peptide	+	3987/11697	1329/3898	synonymous_variant c.3987C>T p.Tyr1329Tyr			NS2
KY964311	4371	A	G	snp	mat_peptide	+	3990/11697	1330/3898	synonymous_variant c.3990A>G p.Lys1330Lys			NS2																G:19 A:0
KY964311	4374	A	T	snp	mat_peptide	+	3993/11697	1331/3898	synonymous_variant c.3993A>T p.Thr1331Thr			NS2
KY964311	4377	T	A	snp	mat_peptide	+	3996/11697	1332/3898	synonymous_variant c.3996T>A p.Ile1332Ile			NS2
KY964311	4379	G	A	snp	mat_peptide	+	3998/11697	1333/3898	missense_variant c.3998G>A p.Gly1333Asp			NS2																A:19 G:0
KY964311	4384	A	G	snp	mat_peptide	+	4003/11697	1335/3898	missense_variant c.4003A>G p.Ile1335Val			NS2																G:19 A:0
KY964311	4386	T	A	snp	mat_peptide	+	4005/11697	1335/3898	synonymous_variant c.4005T>A p.Ile1335Ile			NS2
KY964311	4387	T	C	snp	mat_peptide	+	4006/11697	1336/3898	missense_variant c.4006T>C p.Tyr1336His			NS2
KY964311	4389	T	C	snp	mat_peptide	+	4008/11697	1336/3898	synonymous_variant c.4008T>C p.Tyr1336Tyr			NS2
KY964311	4392	C	T	snp	mat_peptide	+	4011/11697	1337/3898	synonymous_variant c.4011C>T p.Asp1337Asp			NS2																T:18 C:0
KY964311	4393	A	G	snp	mat_peptide	+	4012/11697	1338/3898	missense_variant c.4012A>G p.Met1338Val			NS2																G:18 A:0
KY964311	4410	G	A	snp	mat_peptide	+	4029/11697	1343/3898	synonymous_variant c.4029G>A p.Glu1343Glu			NS2
KY964311	4413	C	T	snp	mat_peptide	+	4032/11697	1344/3898	synonymous_variant c.4032C>T p.Gly1344Gly			NS2
KY964311	4422	C	T	snp	mat_peptide	+	4041/11697	1347/3898	synonymous_variant c.4041C>T p.Leu1347Leu			NS2
KY964311	4428	A	G	snp	mat_peptide	+	4047/11697	1349/3898	synonymous_variant c.4047A>G p.Pro1349Pro			NS2																G:20 A:0
KY964311	4431	C	T	snp	mat_peptide	+	4050/11697	1350/3898	synonymous_variant c.4050C>T p.Ser1350Ser			NS2
KY964311	4440	T	A	snp	mat_peptide	+	4059/11697	1353/3898	missense_variant c.4059T>A p.Asn1353Lys			NS2
KY964311	4443	C	T	snp	mat_peptide	+	4062/11697	1354/3898	synonymous_variant c.4062C>T p.Gly1354Gly			NS2
KY964311	4443	C	A	snp	mat_peptide	+	4062/11697	1354/3898	synonymous_variant c.4062C>A p.Gly1354Gly			NS2																A:18 C:0
KY964311	4446	G	A	snp	mat_peptide	+	4065/11697	1355/3898	synonymous_variant c.4065G>A p.Lys1355Lys			NS2
KY964311	4449	A	G	snp	mat_peptide	+	4068/11697	1356/3898	synonymous_variant c.4068A>G p.Lys1356Lys			NS2
KY964311	4452	C	T	snp	mat_peptide	+	4071/11697	1357/3898	synonymous_variant c.4071C>T p.Asn1357Asn			NS2														T:10 C:0		T:18 C:0
KY964311	4453	G	A	snp	mat_peptide	+	4072/11697	1358/3898	missense_variant c.4072G>A p.Val1358Ile			NS2																A:18 G:0
KY964311	4464	C	T	snp	mat_peptide	+	4083/11697	1361/3898	synonymous_variant c.4083C>T p.Leu1361Leu			NS2
KY964311	4465	T	C	snp	mat_peptide	+	4084/11697	1362/3898	synonymous_variant c.4084T>C p.Leu1362Leu			NS2
KY964311	4476	C	T	snp	mat_peptide	+	4095/11697	1365/3898	synonymous_variant c.4095C>T p.Ile1365Ile			NS2
KY964311	4478	A	G	snp	mat_peptide	+	4097/11697	1366/3898	missense_variant c.4097A>G p.Lys1366Arg			NS2														G:11 A:0		G:18 A:0
KY964311	4482	T	C	snp	mat_peptide	+	4101/11697	1367/3898	synonymous_variant c.4101T>C p.Ala1367Ala			NS2
KY964311	4485	A	G	snp	mat_peptide	+	4104/11697	1368/3898	synonymous_variant c.4104A>G p.Thr1368Thr			NS2
KY964311	4488	G	A	snp	mat_peptide	+	4107/11697	1369/3898	synonymous_variant c.4107G>A p.Leu1369Leu			NS2														A:12 G:0		A:18 G:0
KY964311	4494	C	T	snp	mat_peptide	+	4113/11697	1371/3898	synonymous_variant c.4113C>T p.Ser1371Ser			NS2																T:18 C:0
KY964311	4498	A	G	snp	mat_peptide	+	4117/11697	1373/3898	missense_variant c.4117A>G p.Ile1373Val			NS2																G:18 A:0
KY964311	4500	C	T	snp	mat_peptide	+	4119/11697	1373/3898	synonymous_variant c.4119C>T p.Ile1373Ile			NS2
KY964311	4505	A	G	snp	mat_peptide	+	4124/11697	1375/3898	missense_variant c.4124A>G p.Asn1375Ser			NS2														G:13 A:0		G:18 A:0
KY964311	4506	T	C	snp	mat_peptide	+	4125/11697	1375/3898	synonymous_variant c.4125T>C p.Asn1375Asn			NS2
KY964311	4521	G	A	snp	mat_peptide	+	4140/11697	1380/3898	synonymous_variant c.4140G>A p.Val1380Val			NS2																A:18 G:0
KY964311	4524	C	T	snp	mat_peptide	+	4143/11697	1381/3898	synonymous_variant c.4143C>T p.Tyr1381Tyr			NS2
KY964311	4530	T	C	snp	mat_peptide	+	4149/11697	1383/3898	synonymous_variant c.4149T>C p.Ala1383Ala			NS2																C:18 T:0
KY964311	4534	C	T	snp	mat_peptide	+	4153/11697	1385/3898	synonymous_variant c.4153C>T p.Leu1385Leu			NS2
KY964311	4545	C	G	snp	mat_peptide	+	4164/11697	1388/3898	missense_variant c.4164C>G p.Asp1388Glu			NS2
KY964311	4548	T	C	snp	mat_peptide	+	4167/11697	1389/3898	synonymous_variant c.4167T>C p.Phe1389Phe			NS2
KY964311	4551	T	G	snp	mat_peptide	+	4170/11697	1390/3898	missense_variant c.4170T>G p.Ile1390Met			NS2														G:16 T:0		G:18 T:0
KY964311	4554	C	T	snp	mat_peptide	+	4173/11697	1391/3898	synonymous_variant c.4173C>T p.Tyr1391Tyr			NS2
KY964311	4563	C	T	snp	mat_peptide	+	4182/11697	1394/3898	synonymous_variant c.4182C>T p.His1394His			NS2
KY964311	4570	G	A	snp	mat_peptide	+	4189/11697	1397/3898	missense_variant c.4189G>A p.Val1397Ile			NS2
KY964311	4587	G	C	snp	mat_peptide	+	4206/11697	1402/3898	synonymous_variant c.4206G>C p.Ser1402Ser			NS2																C:18 G:0
KY964311	4587	G	A	snp	mat_peptide	+	4206/11697	1402/3898	synonymous_variant c.4206G>A p.Ser1402Ser			NS2														A:19 G:0
KY964311	4593	C	T	snp	mat_peptide	+	4212/11697	1404/3898	synonymous_variant c.4212C>T p.Gly1404Gly			NS2
KY964311	4599	T	C	snp	mat_peptide	+	4218/11697	1406/3898	synonymous_variant c.4218T>C p.Asn1406Asn			NS2																C:18 T:0
KY964311	4605	A	T	snp	mat_peptide	+	4224/11697	1408/3898	synonymous_variant c.4224A>T p.Ile1408Ile			NS2																T:18 A:0
KY964311	4611	G	A	snp	mat_peptide	+	4230/11697	1410/3898	synonymous_variant c.4230G>A p.Arg1410Arg			NS2								A:11 G:0
KY964311	4620	A	G	snp	mat_peptide	+	4239/11697	1413/3898	synonymous_variant c.4239A>G p.Ala1413Ala			NS2																G:18 A:0
KY964311	4632	G	A	snp	mat_peptide	+	4251/11697	1417/3898	synonymous_variant c.4251G>A p.Glu1417Glu			NS2								A:11 G:0								A:18 G:0
KY964311	4633	C	T	snp	mat_peptide	+	4252/11697	1418/3898	synonymous_variant c.4252C>T p.Leu1418Leu			NS2								T:11 C:0
KY964311	4645	A	T	snp	mat_peptide	+	4264/11697	1422/3898	missense_variant c.4264A>T p.Met1422Leu			NS2
KY964311	4653	G	A	snp	mat_peptide	+	4272/11697	1424/3898	synonymous_variant c.4272G>A p.Glu1424Glu			NS2								A:13 G:0
KY964311	4659	G	A	snp	mat_peptide	+	4278/11697	1426/3898	synonymous_variant c.4278G>A p.Glu1426Glu			NS2														A:20 G:0
KY964311	4662	C	T	snp	mat_peptide	+	4281/11697	1427/3898	synonymous_variant c.4281C>T p.Ser1427Ser			NS2
KY964311	4671	A	G	snp	mat_peptide	+	4290/11697	1430/3898	synonymous_variant c.4290A>G p.Leu1430Leu			NS2
KY964311	4680	T	C	snp	mat_peptide	+	4299/11697	1433/3898	synonymous_variant c.4299T>C p.Phe1433Phe			NS2
KY964311	4682	T	A	snp	mat_peptide	+	4301/11697	1434/3898	missense_variant c.4301T>A p.Phe1434Tyr			NS2
KY964311	4689	G	A	snp	mat_peptide	+	4308/11697	1436/3898	synonymous_variant c.4308G>A p.Leu1436Leu			NS2								A:16 G:0								A:19 G:0
KY964311	4695	G	A	snp	mat_peptide	+	4314/11697	1438/3898	synonymous_variant c.4314G>A p.Gly1438Gly			NS2								A:16 G:0
KY964311	4699	T	C	snp	mat_peptide	+	4318/11697	1440/3898	synonymous_variant c.4318T>C p.Leu1440Leu			NS2
KY964311	4705	A	G	snp	mat_peptide	+	4324/11697	1442/3898	missense_variant c.4324A>G p.Asn1442Asp			NS2														G:19 A:0
KY964311	4706	A	C	snp	mat_peptide	+	4325/11697	1442/3898	missense_variant c.4325A>C p.Asn1442Thr			NS2														C:19 A:0
KY964311	4719	A	G	snp	mat_peptide	+	4338/11697	1446/3898	synonymous_variant c.4338A>G p.Lys1446Lys			NS2								G:16 A:0						G:20 A:0		G:20 A:0
KY964311	4722	T	C	snp	mat_peptide	+	4341/11697	1447/3898	synonymous_variant c.4341T>C p.His1447His			NS2														C:20 T:0
KY964311	4728	T	C	snp	mat_peptide	+	4347/11697	1449/3898	synonymous_variant c.4347T>C p.Val1449Val			NS2
KY964311	4731	G	A	snp	mat_peptide	+	4350/11697	1450/3898	synonymous_variant c.4350G>A p.Arg1450Arg			NS2
KY964311	4735	G	C	snp	mat_peptide	+	4354/11697	1452/3898	missense_variant c.4354G>C p.Glu1452Gln			NS2								C:15 G:0						C:20 G:0		C:20 G:0
KY964311	4740	C	T	snp	mat_peptide	+	4359/11697	1453/3898	synonymous_variant c.4359C>T p.Thr1453Thr			NS2								T:15 C:0						T:20 C:0
KY964311	4748	A	G	snp	mat_peptide	+	4367/11697	1456/3898	missense_variant c.4367A>G p.Asn1456Ser			NS2								G:15 A:0						G:19 A:0		G:19 A:0
KY964311	4749	T	C	snp	mat_peptide	+	4368/11697	1456/3898	synonymous_variant c.4368T>C p.Asn1456Asn			NS2								C:15 T:0						C:19 T:0		C:19 T:0
KY964311	4758	A	G	snp	mat_peptide	+	4377/11697	1459/3898	synonymous_variant c.4377A>G p.Gly1459Gly			NS2								G:17 A:0						G:20 A:0		G:20 A:0
KY964311	4761	G	A	snp	mat_peptide	+	4380/11697	1460/3898	synonymous_variant c.4380G>A p.Glu1460Glu			NS2
KY964311	4773	C	T	snp	mat_peptide	+	4392/11697	1464/3898	synonymous_variant c.4392C>T p.Tyr1464Tyr			NS2
KY964311	4776	C	A	snp	mat_peptide	+	4395/11697	1465/3898	synonymous_variant c.4395C>A p.Gly1465Gly			NS2
KY964311	4788	A	G	snp	mat_peptide	+	4407/11697	1469/3898	synonymous_variant c.4407A>G p.Val1469Val			NS2
KY964311	4788	A	C	snp	mat_peptide	+	4407/11697	1469/3898	synonymous_variant c.4407A>C p.Val1469Val			NS2								C:17 A:0
KY964311	4789	G	A	snp	mat_peptide	+	4408/11697	1470/3898	missense_variant c.4408G>A p.Val1470Met			NS2														A:19 G:0
KY964311	4791	G	A	snp	mat_peptide	+	4410/11697	1470/3898	synonymous_variant c.4410G>A p.Val1470Val			NS2								A:17 G:0
KY964311	4806	C	T	snp	mat_peptide	+	4425/11697	1475/3898	synonymous_variant c.4425C>T p.Ala1475Ala			NS2														T:20 C:0		T:18 C:0
KY964311	4810	A	T	snp	mat_peptide	+	4429/11697	1477/3898	missense_variant c.4429A>T p.Thr1477Ser			NS2
KY964311	4820	A	G	snp	mat_peptide	+	4439/11697	1480/3898	missense_variant c.4439A>G p.Lys1480Arg			NS2
KY964311	4824	C	T	snp	mat_peptide	+	4443/11697	1481/3898	synonymous_variant c.4443C>T p.Asn1481Asn			NS2
KY964311	4827	G	A	snp	mat_peptide	+	4446/11697	1482/3898	synonymous_variant c.4446G>A p.Lys1482Lys			NS2								A:17 G:0
KY964311	4851	C	T	snp	mat_peptide	+	4470/11697	1490/3898	synonymous_variant c.4470C>T p.Cys1490Cys			NS2								T:19 C:0								T:18 C:0
KY964311	4859	A	G	snp	mat_peptide	+	4478/11697	1493/3898	missense_variant c.4478A>G p.Lys1493Arg			NS2								G:19 A:0
KY964311	4862	A	T	snp	mat_peptide	+	4481/11697	1494/3898	missense_variant c.4481A>T p.Lys1494Met			NS2
KY964311	4862	A	C	snp	mat_peptide	+	4481/11697	1494/3898	missense_variant c.4481A>C p.Lys1494Thr			NS2
KY964311	4863	G	A	snp	mat_peptide	+	4482/11697	1494/3898	synonymous_variant c.4482G>A p.Lys1494Lys			NS2
KY964311	4869	G	A	snp	mat_peptide	+	4488/11697	1496/3898	synonymous_variant c.4488G>A p.Lys1496Lys			NS2
KY964311	4872	T	C	snp	mat_peptide	+	4491/11697	1497/3898	synonymous_variant c.4491T>C p.Gly1497Gly			NS2
KY964311	4877	C	A	snp	mat_peptide	+	4496/11697	1499/3898	missense_variant c.4496C>A p.Thr1499Asn			NS2								A:19 C:0						A:20 C:0		A:18 C:0
KY964311	4881	C	T	snp	mat_peptide	+	4500/11697	1500/3898	synonymous_variant c.4500C>T p.Cys1500Cys			NS2
KY964311	4890	C	T	snp	mat_peptide	+	4509/11697	1503/3898	synonymous_variant c.4509C>T p.Cys1503Cys			NS2
KY964311	4894	A	C	snp	mat_peptide	+	4513/11697	1505/3898	missense_variant c.4513A>C p.Ser1505Arg			NS2								C:19 A:0						C:20 A:0		C:17 A:0
KY964311	4899	C	T	snp	mat_peptide	+	4518/11697	1506/3898	synonymous_variant c.4518C>T p.His1506His			NS2
KY964311	4902	G	A	snp	mat_peptide	+	4521/11697	1507/3898	synonymous_variant c.4521G>A p.Gly1507Gly			NS2
KY964311	4911	C	T	snp	mat_peptide	+	4530/11697	1510/3898	synonymous_variant c.4530C>T p.Ile1510Ile			NS2
KY964311	4913	C	A	snp	mat_peptide	+	4532/11697	1511/3898	missense_variant c.4532C>A p.Thr1511Asn			NS2
KY964311	4914	T	C	snp	mat_peptide	+	4533/11697	1511/3898	synonymous_variant c.4533T>C p.Thr1511Thr			NS2																C:17 T:0
KY964311	4920	T	G	snp	mat_peptide	+	4539/11697	1513/3898	synonymous_variant c.4539T>G p.Gly1513Gly			NS2								G:19 T:0								G:17 T:0
KY964311	4926	T	C	snp	mat_peptide	+	4545/11697	1515/3898	synonymous_variant c.4545T>C p.Thr1515Thr			NS2
KY964311	4932	A	G	snp	mat_peptide	+	4551/11697	1517/3898	synonymous_variant c.4551A>G p.Ala1517Ala			NS2								G:19 A:0						G:20 A:0		G:18 A:0
KY964311	4944	G	A	snp	mat_peptide	+	4563/11697	1521/3898	synonymous_variant c.4563G>A p.Glu1521Glu			NS2								A:19 G:0
KY964311	4946	G	A	snp	mat_peptide	+	4565/11697	1522/3898	missense_variant c.4565G>A p.Arg1522Lys			NS2
KY964311	4965	T	C	snp	mat_peptide	+	4584/11697	1528/3898	synonymous_variant c.4584T>C p.Phe1528Phe			NS2
KY964311	4971	A	G	snp	mat_peptide	+	4590/11697	1530/3898	synonymous_variant c.4590A>G p.Arg1530Arg			NS2								G:19 A:0								G:18 A:0
KY964311	4983	C	T	snp	mat_peptide	+	4602/11697	1534/3898	synonymous_variant c.4602C>T p.Phe1534Phe			NS2								T:19 C:0								T:18 C:0
KY964311	5001	A	G	snp	mat_peptide	+	4620/11697	1540/3898	synonymous_variant c.4620A>G p.Gln1540Gln			NS2								G:20 A:0						G:20 A:0		G:18 A:0
KY964311	5010	C	T	snp	mat_peptide	+	4629/11697	1543/3898	synonymous_variant c.4629C>T p.Ser1543Ser			NS2								T:18 C:0						T:20 C:0
KY964311	5016	T	C	snp	mat_peptide	+	4635/11697	1545/3898	synonymous_variant c.4635T>C p.Phe1545Phe			NS2
KY964311	5028	T	C	snp	mat_peptide	+	4647/11697	1549/3898	synonymous_variant c.4647T>C p.Thr1549Thr			NS2								C:20 T:0						C:20 T:0		C:17 T:0
KY964311	5034	G	A	snp	mat_peptide	+	4653/11697	1551/3898	synonymous_variant c.4653G>A p.Arg1551Arg			NS2
KY964311	5037	A	G	snp	mat_peptide	+	4656/11697	1552/3898	synonymous_variant c.4656A>G p.Gly1552Gly			NS2								G:20 A:0								G:17 A:0
KY964311	5046	T	C	snp	mat_peptide	+	4665/11697	1555/3898	synonymous_variant c.4665T>C p.Phe1555Phe			NS2								C:20 T:0						C:20 T:0		C:19 T:0
KY964311	5064	C	A	snp	mat_peptide	+	4683/11697	1561/3898	synonymous_variant c.4683C>A p.Ile1561Ile			NS2								A:20 C:0						A:20 C:0		A:18 C:0
KY964311	5076	A	G	snp	mat_peptide	+	4695/11697	1565/3898	synonymous_variant c.4695A>G p.Lys1565Lys			NS2
KY964311	5079	A	G	snp	mat_peptide	+	4698/11697	1566/3898	synonymous_variant c.4698A>G p.Val1566Val			NS2
KY964311	5097	C	T	snp	mat_peptide	+	4716/11697	1572/3898	synonymous_variant c.4716C>T p.Gly1572Gly			NS2														T:20 C:0
KY964311	5103	A	G	snp	mat_peptide	+	4722/11697	1574/3898	synonymous_variant c.4722A>G p.Leu1574Leu			NS2
KY964311	5106	G	A	snp	mat_peptide	+	4725/11697	1575/3898	synonymous_variant c.4725G>A p.Gly1575Gly			NS2								A:19 G:0
KY964311	5112	A	G	snp	mat_peptide	+	4731/11697	1577/3898	synonymous_variant c.4731A>G p.Glu1577Glu			NS2																G:19 A:0
KY964311	5118	T	G	snp	mat_peptide	+	4737/11697	1579/3898	synonymous_variant c.4737T>G p.Gly1579Gly			NS2
KY964311	5124	A	G	snp	mat_peptide	+	4743/11697	1581/3898	synonymous_variant c.4743A>G p.Leu1581Leu			NS2
KY964311	5130	C	T	snp	mat_peptide	+	4749/11697	1583/3898	synonymous_variant c.4749C>T p.His1583His			NS2
KY964311	5142	C	T	snp	mat_peptide	+	4761/11697	1587/3898	synonymous_variant c.4761C>T p.Ile1587Ile			NS2
KY964311	5143	C	T	snp	mat_peptide	+	4762/11697	1588/3898	synonymous_variant c.4762C>T p.Leu1588Leu			NS2														T:20 C:0		T:19 C:0
KY964311	5148	A	G	snp	mat_peptide	+	4767/11697	1589/3898	synonymous_variant c.4767A>G p.Arg1589Arg			NS2								G:19 A:0								G:19 A:0
KY964311	5151	G	A	snp	mat_peptide	+	4770/11697	1590/3898	synonymous_variant c.4770G>A p.Gly1590Gly			NS3								A:19 G:0
KY964311	5163	T	C	snp	mat_peptide	+	4782/11697	1594/3898	synonymous_variant c.4782T>C p.Cys1594Cys			NS3								C:17 T:0						C:20 T:0		C:18 T:0
KY964311	5166	A	G	snp	mat_peptide	+	4785/11697	1595/3898	synonymous_variant c.4785A>G p.Lys1595Lys			NS3								G:17 A:0								G:18 A:0
KY964311	5181	T	C	snp	mat_peptide	+	4800/11697	1600/3898	synonymous_variant c.4800T>C p.His1600His			NS3								C:15 T:0								C:19 T:0
KY964311	5187	G	A	snp	mat_peptide	+	4806/11697	1602/3898	synonymous_variant c.4806G>A p.Lys1602Lys			NS3								A:15 G:0						A:19 G:0		A:19 G:0
KY964311	5193	T	C	snp	mat_peptide	+	4812/11697	1604/3898	synonymous_variant c.4812T>C p.His1604His			NS3
KY964311	5220	A	G	snp	mat_peptide	+	4839/11697	1613/3898	synonymous_variant c.4839A>G p.Ala1613Ala			NS3								G:15 A:0								G:19 A:0
KY964311	5229	A	G	snp	mat_peptide	+	4848/11697	1616/3898	synonymous_variant c.4848A>G p.Gly1616Gly			NS3														G:20 A:0		G:19 A:0
KY964311	5238	G	A	snp	mat_peptide	+	4857/11697	1619/3898	synonymous_variant c.4857G>A p.Pro1619Pro			NS3								A:15 G:0						A:20 G:0		A:19 G:0
KY964311	5262	A	G	snp	mat_peptide	+	4881/11697	1627/3898	synonymous_variant c.4881A>G p.Pro1627Pro			NS3								G:15 A:0						G:20 A:0		G:19 A:0
KY964311	5268	G	A	snp	mat_peptide	+	4887/11697	1629/3898	synonymous_variant c.4887G>A p.Arg1629Arg			NS3								A:15 G:0						A:20 G:0		A:20 G:0
KY964311	5271	C	T	snp	mat_peptide	+	4890/11697	1630/3898	synonymous_variant c.4890C>T p.Phe1630Phe			NS3
KY964311	5286	A	G	snp	mat_peptide	+	4905/11697	1635/3898	synonymous_variant c.4905A>G p.Leu1635Leu			NS3
KY964311	5298	G	A	snp	mat_peptide	+	4917/11697	1639/3898	synonymous_variant c.4917G>A p.Arg1639Arg			NS3
KY964311	5301	A	C	snp	mat_peptide	+	4920/11697	1640/3898	synonymous_variant c.4920A>C p.Gly1640Gly			NS3
KY964311	5302	C	T	snp	mat_peptide	+	4921/11697	1641/3898	synonymous_variant c.4921C>T p.Leu1641Leu			NS3								T:13 C:0
KY964311	5322	C	T	snp	mat_peptide	+	4941/11697	1647/3898	synonymous_variant c.4941C>T p.Tyr1647Tyr			NS3
KY964311	5328	C	T	snp	mat_peptide	+	4947/11697	1649/3898	synonymous_variant c.4947C>T p.His1649His			NS3								T:11 C:0								T:20 C:0
KY964311	5334	C	T	snp	mat_peptide	+	4953/11697	1651/3898	synonymous_variant c.4953C>T p.Gly1651Gly			NS3								T:13 C:0						T:20 C:0		T:19 C:0
KY964311	5346	A	T	snp	mat_peptide	+	4965/11697	1655/3898	synonymous_variant c.4965A>T p.Ser1655Ser			NS3
KY964311	5346	A	G	snp	mat_peptide	+	4965/11697	1655/3898	synonymous_variant c.4965A>G p.Ser1655Ser			NS3
KY964311	5352	T	C	snp	mat_peptide	+	4971/11697	1657/3898	synonymous_variant c.4971T>C p.Asp1657Asp			NS3								C:13 T:0						C:20 T:0		C:20 T:0
KY964311	5358	G	A	snp	mat_peptide	+	4977/11697	1659/3898	synonymous_variant c.4977G>A p.Val1659Val			NS3
KY964311	5361	T	C	snp	mat_peptide	+	4980/11697	1660/3898	synonymous_variant c.4980T>C p.Thr1660Thr			NS3								C:13 T:0						C:20 T:0		C:20 T:0
KY964311	5361	T	A	snp	mat_peptide	+	4980/11697	1660/3898	synonymous_variant c.4980T>A p.Thr1660Thr			NS3
KY964311	5364	A	T	snp	mat_peptide	+	4983/11697	1661/3898	synonymous_variant c.4983A>T p.Ala1661Ala			NS3								T:13 A:0
KY964311	5367	C	A	snp	mat_peptide	+	4986/11697	1662/3898	synonymous_variant c.4986C>A p.Gly1662Gly			NS3
KY964311	5370	G	A	snp	mat_peptide	+	4989/11697	1663/3898	synonymous_variant c.4989G>A p.Lys1663Lys			NS3																A:18 G:0
KY964311	5373	C	T	snp	mat_peptide	+	4992/11697	1664/3898	synonymous_variant c.4992C>T p.Asp1664Asp			NS3								T:13 C:0								T:18 C:0
KY964311	5374	T	C	snp	mat_peptide	+	4993/11697	1665/3898	synonymous_variant c.4993T>C p.Leu1665Leu			NS3								C:13 T:0						C:20 T:0		C:18 T:0
KY964311	5376	A	G	snp	mat_peptide	+	4995/11697	1665/3898	synonymous_variant c.4995A>G p.Leu1665Leu			NS3
KY964311	5377	T	C	snp	mat_peptide	+	4996/11697	1666/3898	synonymous_variant c.4996T>C p.Leu1666Leu			NS3
KY964311	5382	C	T	snp	mat_peptide	+	5001/11697	1667/3898	synonymous_variant c.5001C>T p.Val1667Val			NS3								T:14 C:0
KY964311	5391	C	T	snp	mat_peptide	+	5010/11697	1670/3898	synonymous_variant c.5010C>T p.Ser1670Ser			NS3								T:14 C:0						T:20 C:0		T:19 C:0
KY964311	5403	C	T	snp	mat_peptide	+	5022/11697	1674/3898	synonymous_variant c.5022C>T p.Thr1674Thr			NS3								T:14 C:0								T:19 C:0
KY964311	5412	T	C	snp	mat_peptide	+	5031/11697	1677/3898	synonymous_variant c.5031T>C p.Val1677Val			NS3
KY964311	5418	G	A	snp	mat_peptide	+	5037/11697	1679/3898	synonymous_variant c.5037G>A p.Gln1679Gln			NS3								A:16 G:0						A:20 G:0		A:19 G:0
KY964311	5421	T	C	snp	mat_peptide	+	5040/11697	1680/3898	synonymous_variant c.5040T>C p.Ser1680Ser			NS3								C:16 T:0								C:19 T:0
KY964311	5427	C	T	snp	mat_peptide	+	5046/11697	1682/3898	synonymous_variant c.5046C>T p.Asn1682Asn			NS3
KY964311	5431	T	A	snp	mat_peptide	+	5050/11697	1684/3898	missense_variant c.5050T>A p.Leu1684Ile			NS3
KY964311	5433	A	G	snp	mat_peptide	+	5052/11697	1684/3898	synonymous_variant c.5052A>G p.Leu1684Leu			NS3
KY964311	5442	G	A	snp	mat_peptide	+	5061/11697	1687/3898	synonymous_variant c.5061G>A p.Glu1687Glu			NS3
KY964311	5451	T	C	snp	mat_peptide	+	5070/11697	1690/3898	synonymous_variant c.5070T>C p.Tyr1690Tyr			NS3
KY964311	5454	T	C	snp	mat_peptide	+	5073/11697	1691/3898	synonymous_variant c.5073T>C p.Gly1691Gly			NS3
KY964311	5454	T	A	snp	mat_peptide	+	5073/11697	1691/3898	synonymous_variant c.5073T>A p.Gly1691Gly			NS3
KY964311	5457	T	C	snp	mat_peptide	+	5076/11697	1692/3898	synonymous_variant c.5076T>C p.Val1692Val			NS3								C:18 T:0						C:20 T:0		C:19 T:0
KY964311	5463	C	G	snp	mat_peptide	+	5082/11697	1694/3898	synonymous_variant c.5082C>G p.Thr1694Thr			NS3								G:18 C:0								G:18 C:0
KY964311	5463	C	A	snp	mat_peptide	+	5082/11697	1694/3898	synonymous_variant c.5082C>A p.Thr1694Thr			NS3
KY964311	5466	T	C	snp	mat_peptide	+	5085/11697	1695/3898	synonymous_variant c.5085T>C p.Asp1695Asp			NS3								C:18 T:0						C:20 T:0		C:18 T:0
KY964311	5472	A	G	snp	mat_peptide	+	5091/11697	1697/3898	synonymous_variant c.5091A>G p.Gly1697Gly			NS3
KY964311	5475	T	C	snp	mat_peptide	+	5094/11697	1698/3898	synonymous_variant c.5094T>C p.Cys1698Cys			NS3
KY964311	5481	C	T	snp	mat_peptide	+	5100/11697	1700/3898	synonymous_variant c.5100C>T p.Asp1700Asp			NS3								T:18 C:0						T:20 C:0		T:19 C:0
KY964311	5484	T	C	snp	mat_peptide	+	5103/11697	1701/3898	synonymous_variant c.5103T>C p.Gly1701Gly			NS3
KY964311	5490	G	A	snp	mat_peptide	+	5109/11697	1703/3898	synonymous_variant c.5109G>A p.Arg1703Arg			NS3								A:18 G:0
KY964311	5493	C	T	snp	mat_peptide	+	5112/11697	1704/3898	synonymous_variant c.5112C>T p.Cys1704Cys			NS3
KY964311	5502	G	A	snp	mat_peptide	+	5121/11697	1707/3898	synonymous_variant c.5121G>A p.Leu1707Leu			NS3								A:18 G:0						A:20 G:0		A:19 G:0
KY964311	5505	C	T	snp	mat_peptide	+	5124/11697	1708/3898	synonymous_variant c.5124C>T p.Asn1708Asn			NS3														T:20 C:0		T:19 C:0
KY964311	5511	G	A	snp	mat_peptide	+	5130/11697	1710/3898	synonymous_variant c.5130G>A p.Glu1710Glu			NS3
KY964311	5519	A	G	snp	mat_peptide	+	5138/11697	1713/3898	missense_variant c.5138A>G p.Asn1713Ser			NS3
KY964311	5520	T	C	snp	mat_peptide	+	5139/11697	1713/3898	synonymous_variant c.5139T>C p.Asn1713Asn			NS3
KY964311	5526	A	G	snp	mat_peptide	+	5145/11697	1715/3898	synonymous_variant c.5145A>G p.Ser1715Ser			NS3
KY964311	5529	G	A	snp	mat_peptide	+	5148/11697	1716/3898	synonymous_variant c.5148G>A p.Gly1716Gly			NS3
KY964311	5541	T	C	snp	mat_peptide	+	5160/11697	1720/3898	synonymous_variant c.5160T>C p.Ala1720Ala			NS3
KY964311	5559	A	G	snp	mat_peptide	+	5178/11697	1726/3898	synonymous_variant c.5178A>G p.Lys1726Lys			NS3
KY964311	5562	A	T	snp	mat_peptide	+	5181/11697	1727/3898	synonymous_variant c.5181A>T p.Thr1727Thr			NS3
KY964311	5568	G	A	snp	mat_peptide	+	5187/11697	1729/3898	synonymous_variant c.5187G>A p.Gly1729Gly			NS3
KY964311	5574	T	C	snp	mat_peptide	+	5193/11697	1731/3898	synonymous_variant c.5193T>C p.Phe1731Phe			NS3											C:12 T:0
KY964311	5598	C	T	snp	mat_peptide	+	5217/11697	1739/3898	synonymous_variant c.5217C>T p.Thr1739Thr			NS3											T:14 C:0			T:20 C:0		T:19 C:0
KY964311	5598	C	A	snp	mat_peptide	+	5217/11697	1739/3898	synonymous_variant c.5217C>A p.Thr1739Thr			NS3								A:16 C:0
KY964311	5601	A	G	snp	mat_peptide	+	5220/11697	1740/3898	synonymous_variant c.5220A>G p.Pro1740Pro			NS3								G:16 A:0								G:19 A:0
KY964311	5610	T	C	snp	mat_peptide	+	5229/11697	1743/3898	synonymous_variant c.5229T>C p.Phe1743Phe			NS3								C:18 T:0
KY964311	5628	G	A	snp	mat_peptide	+	5247/11697	1749/3898	synonymous_variant c.5247G>A p.Lys1749Lys			NS3								A:18 G:0			A:13 G:0
KY964311	5631	G	A	snp	mat_peptide	+	5250/11697	1750/3898	synonymous_variant c.5250G>A p.Gly1750Gly			NS3								A:18 G:0			A:13 G:0			A:20 G:0		A:20 G:0
KY964311	5637	A	G	snp	mat_peptide	+	5256/11697	1752/3898	synonymous_variant c.5256A>G p.Ser1752Ser			NS3								G:18 A:0								G:20 A:0
KY964311	5643	A	G	snp	mat_peptide	+	5262/11697	1754/3898	synonymous_variant c.5262A>G p.Leu1754Leu			NS3
KY964311	5649	A	T	snp	mat_peptide	+	5268/11697	1756/3898	synonymous_variant c.5268A>T p.Ile1756Ile			NS3
KY964311	5655	G	A	snp	mat_peptide	+	5274/11697	1758/3898	synonymous_variant c.5274G>A p.Glu1758Glu			NS3								A:16 G:0
KY964311	5658	T	C	snp	mat_peptide	+	5277/11697	1759/3898	synonymous_variant c.5277T>C p.Ala1759Ala			NS3								C:16 T:0
KY964311	5661	T	C	snp	mat_peptide	+	5280/11697	1760/3898	synonymous_variant c.5280T>C p.Ser1760Ser			NS3								C:16 T:0			C:11 T:0					C:20 T:0
KY964311	5664	C	T	snp	mat_peptide	+	5283/11697	1761/3898	synonymous_variant c.5283C>T p.Ser1761Ser			NS3
KY964311	5676	C	T	snp	mat_peptide	+	5295/11697	1765/3898	synonymous_variant c.5295C>T p.Val1765Val			NS3								T:18 C:0
KY964311	5679	C	T	snp	mat_peptide	+	5298/11697	1766/3898	synonymous_variant c.5298C>T p.Gly1766Gly			NS3											T:12 C:0
KY964311	5685	T	C	snp	mat_peptide	+	5304/11697	1768/3898	synonymous_variant c.5304T>C p.Val1768Val			NS3								C:18 T:0			C:12 T:0
KY964311	5688	A	G	snp	mat_peptide	+	5307/11697	1769/3898	synonymous_variant c.5307A>G p.Lys1769Lys			NS3
KY964311	5691	A	G	snp	mat_peptide	+	5310/11697	1770/3898	synonymous_variant c.5310A>G p.Val1770Val			NS3								G:18 A:0
KY964311	5694	A	G	snp	mat_peptide	+	5313/11697	1771/3898	synonymous_variant c.5313A>G p.Gly1771Gly			NS3
KY964311	5697	G	A	snp	mat_peptide	+	5316/11697	1772/3898	synonymous_variant c.5316G>A p.Lys1772Lys			NS3											A:12 G:0					A:20 G:0
KY964311	5700	T	C	snp	mat_peptide	+	5319/11697	1773/3898	synonymous_variant c.5319T>C p.Asn1773Asn			NS3
KY964311	5712	A	G	snp	mat_peptide	+	5331/11697	1777/3898	synonymous_variant c.5331A>G p.Lys1777Lys			NS3											G:11 A:0			G:20 A:0
KY964311	5718	G	T	snp	mat_peptide	+	5337/11697	1779/3898	synonymous_variant c.5337G>T p.Thr1779Thr			NS3
KY964311	5718	G	A	snp	mat_peptide	+	5337/11697	1779/3898	synonymous_variant c.5337G>A p.Thr1779Thr			NS3								A:18 G:0			A:10 G:0			A:20 G:0		A:20 G:0
KY964311	5733	T	C	snp	mat_peptide	+	5352/11697	1784/3898	synonymous_variant c.5352T>C p.Gly1784Gly			NS3
KY964311	5736	C	A	snp	mat_peptide	+	5355/11697	1785/3898	synonymous_variant c.5355C>A p.Ile1785Ile			NS3																A:20 C:0
KY964311	5742	C	T	snp	mat_peptide	+	5361/11697	1787/3898	synonymous_variant c.5361C>T p.Thr1787Thr			NS3								T:18 C:0
KY964311	5745	C	T	snp	mat_peptide	+	5364/11697	1788/3898	synonymous_variant c.5364C>T p.Val1788Val			NS3								T:18 C:0
KY964311	5750	A	G	snp	mat_peptide	+	5369/11697	1790/3898	missense_variant c.5369A>G p.Lys1790Arg			NS3
KY964311	5753	G	A	snp	mat_peptide	+	5372/11697	1791/3898	missense_variant c.5372G>A p.Ser1791Asn			NS3								A:18 G:0
KY964311	5754	C	T	snp	mat_peptide	+	5373/11697	1791/3898	synonymous_variant c.5373C>T p.Ser1791Ser			NS3								T:18 C:0
KY964311	5757	T	A	snp	mat_peptide	+	5376/11697	1792/3898	synonymous_variant c.5376T>A p.Thr1792Thr			NS3														A:19 T:0
KY964311	5757	T	G	snp	mat_peptide	+	5376/11697	1792/3898	synonymous_variant c.5376T>G p.Thr1792Thr			NS3								G:19 T:0								G:19 T:0
KY964311	5760	T	C	snp	mat_peptide	+	5379/11697	1793/3898	synonymous_variant c.5379T>C p.Ala1793Ala			NS3								C:19 T:0						C:19 T:0		C:19 T:0
KY964311	5784	G	A	snp	mat_peptide	+	5403/11697	1801/3898	synonymous_variant c.5403G>A p.Lys1801Lys			NS3
KY964311	5799	T	C	snp	mat_peptide	+	5418/11697	1806/3898	synonymous_variant c.5418T>C p.Asn1806Asn			NS3								C:20 T:0						C:20 T:0		C:20 T:0
KY964311	5808	C	T	snp	mat_peptide	+	5427/11697	1809/3898	synonymous_variant c.5427C>T p.Asp1809Asp			NS3
KY964311	5811	T	C	snp	mat_peptide	+	5430/11697	1810/3898	synonymous_variant c.5430T>C p.Phe1810Phe			NS3	C:10 T:0	C:10 T:0												C:20 T:0
KY964311	5817	G	A	snp	mat_peptide	+	5436/11697	1812/3898	synonymous_variant c.5436G>A p.Gln1812Gln			NS3	A:10 G:0	A:10 G:0
KY964311	5829	A	G	snp	mat_peptide	+	5448/11697	1816/3898	synonymous_variant c.5448A>G p.Ala1816Ala			NS3
KY964311	5838	A	G	snp	mat_peptide	+	5457/11697	1819/3898	synonymous_variant c.5457A>G p.Ala1819Ala			NS3
KY964311	5844	A	G	snp	mat_peptide	+	5463/11697	1821/3898	synonymous_variant c.5463A>G p.Lys1821Lys			NS3								G:20 A:0
KY964311	5847	C	T	snp	mat_peptide	+	5466/11697	1822/3898	synonymous_variant c.5466C>T p.Thr1822Thr			NS3														T:18 C:0		T:19 C:0
KY964311	5850	A	G	snp	mat_peptide	+	5469/11697	1823/3898	synonymous_variant c.5469A>G p.Thr1823Thr			NS3
KY964311	5853	A	G	snp	mat_peptide	+	5472/11697	1824/3898	synonymous_variant c.5472A>G p.Glu1824Glu			NS3								G:18 A:0
KY964311	5862	A	G	snp	mat_peptide	+	5481/11697	1827/3898	synonymous_variant c.5481A>G p.Lys1827Lys			NS3														G:18 A:0		G:19 A:0
KY964311	5865	A	C	snp	mat_peptide	+	5484/11697	1828/3898	synonymous_variant c.5484A>C p.Ala1828Ala			NS3
KY964311	5884	A	C	snp	mat_peptide	+	5503/11697	1835/3898	synonymous_variant c.5503A>C p.Arg1835Arg			NS3	C:13 A:0	C:12 A:0						C:20 A:0								C:19 A:0
KY964311	5886	A	G	snp	mat_peptide	+	5505/11697	1835/3898	synonymous_variant c.5505A>G p.Arg1835Arg			NS3
KY964311	5889	C	T	snp	mat_peptide	+	5508/11697	1836/3898	synonymous_variant c.5508C>T p.His1836His			NS3
KY964311	5892	G	A	snp	mat_peptide	+	5511/11697	1837/3898	synonymous_variant c.5511G>A p.Lys1837Lys			NS3								A:20 G:0
KY964311	5898	G	A	snp	mat_peptide	+	5517/11697	1839/3898	synonymous_variant c.5517G>A p.Val1839Val			NS3								A:20 G:0
KY964311	5901	A	G	snp	mat_peptide	+	5520/11697	1840/3898	synonymous_variant c.5520A>G p.Leu1840Leu			NS3	G:11 A:0	G:10 A:0
KY964311	5904	G	A	snp	mat_peptide	+	5523/11697	1841/3898	synonymous_variant c.5523G>A p.Val1841Val			NS3	A:11 G:0	A:10 G:0														A:19 G:0
KY964311	5907	T	G	snp	mat_peptide	+	5526/11697	1842/3898	synonymous_variant c.5526T>G p.Leu1842Leu			NS3
KY964311	5907	T	C	snp	mat_peptide	+	5526/11697	1842/3898	synonymous_variant c.5526T>C p.Leu1842Leu			NS3								C:18 T:0
KY964311	5910	C	A	snp	mat_peptide	+	5529/11697	1843/3898	synonymous_variant c.5529C>A p.Ile1843Ile			NS3	A:11 C:0	A:10 C:0						A:18 C:0						A:18 C:0		A:18 C:0
KY964311	5913	T	A	snp	mat_peptide	+	5532/11697	1844/3898	synonymous_variant c.5532T>A p.Pro1844Pro			NS3	A:11 T:0	A:10 T:0						A:18 T:0						A:17 T:0		A:17 T:0
KY964311	5914	C	T	snp	mat_peptide	+	5533/11697	1845/3898	synonymous_variant c.5533C>T p.Leu1845Leu			NS3								T:18 C:0						T:17 C:0		T:17 C:0
KY964311	5916	G	A	snp	mat_peptide	+	5535/11697	1845/3898	synonymous_variant c.5535G>A p.Leu1845Leu			NS3								A:18 G:0
KY964311	5922	A	G	snp	mat_peptide	+	5541/11697	1847/3898	synonymous_variant c.5541A>G p.Ala1847Ala			NS3
KY964311	5928	T	G	snp	mat_peptide	+	5547/11697	1849/3898	synonymous_variant c.5547T>G p.Ala1849Ala			NS3
KY964311	5931	A	G	snp	mat_peptide	+	5550/11697	1850/3898	synonymous_variant c.5550A>G p.Glu1850Glu			NS3	G:11 A:0	G:10 A:0						G:18 A:0						G:18 A:0		G:19 A:0
KY964311	5946	C	T	snp	mat_peptide	+	5565/11697	1855/3898	synonymous_variant c.5565C>T p.Tyr1855Tyr			NS3	T:11 C:0	T:10 C:0					T:10 C:0		T:10 C:0
KY964311	5952	A	G	snp	mat_peptide	+	5571/11697	1857/3898	synonymous_variant c.5571A>G p.Arg1857Arg			NS3
KY964311	5964	C	T	snp	mat_peptide	+	5583/11697	1861/3898	synonymous_variant c.5583C>T p.Pro1861Pro			NS3														T:18 C:0		T:19 C:0
KY964311	5964	C	A	snp	mat_peptide	+	5583/11697	1861/3898	synonymous_variant c.5583C>A p.Pro1861Pro			NS3	A:11 C:0	A:10 C:0					A:12 C:0	A:18 C:0	A:11 C:0			A:10 C:0	A:10 C:0
KY964311	5980	T	C	snp	mat_peptide	+	5599/11697	1867/3898	synonymous_variant c.5599T>C p.Leu1867Leu			NS3							C:13 T:0	C:16 T:0	C:13 T:0			C:12 T:0	C:12 T:0			C:19 T:0
KY964311	5982	A	G	snp	mat_peptide	+	5601/11697	1867/3898	synonymous_variant c.5601A>G p.Leu1867Leu			NS3								G:16 A:0
KY964311	5994	C	T	snp	mat_peptide	+	5613/11697	1871/3898	synonymous_variant c.5613C>T p.Asp1871Asp			NS3							T:13 C:0
KY964311	6000	A	G	snp	mat_peptide	+	5619/11697	1873/3898	synonymous_variant c.5619A>G p.Lys1873Lys			NS3																G:19 A:0
KY964311	6018	C	T	snp	mat_peptide	+	5637/11697	1879/3898	synonymous_variant c.5637C>T p.Thr1879Thr			NS3														T:18 C:0		T:19 C:0
KY964311	6024	T	C	snp	mat_peptide	+	5643/11697	1881/3898	synonymous_variant c.5643T>C p.Ile1881Ile			NS3								C:18 T:0								C:19 T:0
KY964311	6030	C	T	snp	mat_peptide	+	5649/11697	1883/3898	synonymous_variant c.5649C>T p.Tyr1883Tyr			NS3							T:13 C:0		T:14 C:0			T:13 C:0	T:13 C:0
KY964311	6042	G	A	snp	mat_peptide	+	5661/11697	1887/3898	synonymous_variant c.5661G>A p.Gly1887Gly			NS3								A:18 G:0						A:17 G:0		A:19 G:0
KY964311	6048	T	C	snp	mat_peptide	+	5667/11697	1889/3898	synonymous_variant c.5667T>C p.Phe1889Phe			NS3							C:14 T:0		C:14 T:0			C:13 T:0	C:13 T:0
KY964311	6054	G	A	snp	mat_peptide	+	5673/11697	1891/3898	synonymous_variant c.5673G>A p.Gln1891Gln			NS3								A:18 G:0	A:14 G:0			A:13 G:0	A:13 G:0	A:15 G:0		A:18 G:0
KY964311	6060	T	A	snp	mat_peptide	+	5679/11697	1893/3898	synonymous_variant c.5679T>A p.Pro1893Pro			NS3								A:18 T:0
KY964311	6060	T	G	snp	mat_peptide	+	5679/11697	1893/3898	synonymous_variant c.5679T>G p.Pro1893Pro			NS3														G:15 T:0		G:18 T:0
KY964311	6063	A	G	snp	mat_peptide	+	5682/11697	1894/3898	synonymous_variant c.5682A>G p.Gln1894Gln			NS3														G:15 A:0		G:19 A:0
KY964311	6075	G	A	snp	mat_peptide	+	5694/11697	1898/3898	synonymous_variant c.5694G>A p.Arg1898Arg			NS3							A:12 G:0	A:18 G:0	A:13 G:0			A:13 G:0	A:12 G:0
KY964311	6105	C	T	snp	mat_peptide	+	5724/11697	1908/3898	synonymous_variant c.5724C>T p.Phe1908Phe			NS3								T:16 C:0						T:16 C:0		T:20 C:0
KY964311	6106	T	C	snp	mat_peptide	+	5725/11697	1909/3898	synonymous_variant c.5725T>C p.Leu1909Leu			NS3								C:16 T:0						C:16 T:0		C:20 T:0
KY964311	6123	T	C	snp	mat_peptide	+	5742/11697	1914/3898	synonymous_variant c.5742T>C p.Cys1914Cys			NS3								C:18 T:0								C:20 T:0
KY964311	6129	C	T	snp	mat_peptide	+	5748/11697	1916/3898	synonymous_variant c.5748C>T p.Thr1916Thr			NS3							T:12 C:0	T:18 C:0	T:10 C:0			T:10 C:0	T:10 C:0	T:17 C:0		T:20 C:0
KY964311	6132	T	A	snp	mat_peptide	+	5751/11697	1917/3898	synonymous_variant c.5751T>A p.Pro1917Pro			NS3
KY964311	6139	C	T	snp	mat_peptide	+	5758/11697	1920/3898	synonymous_variant c.5758C>T p.Leu1920Leu			NS3								T:18 C:0						T:17 C:0		T:20 C:0
KY964311	6141	G	A	snp	mat_peptide	+	5760/11697	1920/3898	synonymous_variant c.5760G>A p.Leu1920Leu			NS3
KY964311	6144	T	C	snp	mat_peptide	+	5763/11697	1921/3898	synonymous_variant c.5763T>C p.Ala1921Ala			NS3
KY964311	6144	T	A	snp	mat_peptide	+	5763/11697	1921/3898	synonymous_variant c.5763T>A p.Ala1921Ala			NS3							A:12 T:0		A:10 T:0			A:10 T:0	A:10 T:0
KY964311	6145	G	A	snp	mat_peptide	+	5764/11697	1922/3898	missense_variant c.5764G>A p.Val1922Ile			NS3							A:12 G:0		A:10 G:0			A:10 G:0	A:10 G:0
KY964311	6147	C	T	snp	mat_peptide	+	5766/11697	1922/3898	synonymous_variant c.5766C>T p.Val1922Val			NS3							T:12 C:0	T:18 C:0	T:10 C:0			T:10 C:0	T:10 C:0
KY964311	6153	A	G	snp	mat_peptide	+	5772/11697	1924/3898	synonymous_variant c.5772A>G p.Gly1924Gly			NS3									G:10 A:0			G:11 A:0	G:10 A:0			G:19 A:0
KY964311	6156	G	A	snp	mat_peptide	+	5775/11697	1925/3898	synonymous_variant c.5775G>A p.Lys1925Lys			NS3							A:12 G:0	A:20 G:0						A:17 G:0		A:19 G:0
KY964311	6162	C	T	snp	mat_peptide	+	5781/11697	1927/3898	synonymous_variant c.5781C>T p.His1927His			NS3																T:19 C:0
KY964311	6171	T	A	snp	mat_peptide	+	5790/11697	1930/3898	synonymous_variant c.5790T>A p.Ser1930Ser			NS3							A:13 T:0		A:13 T:0			A:12 T:0	A:12 T:0
KY964311	6174	G	A	snp	mat_peptide	+	5793/11697	1931/3898	synonymous_variant c.5793G>A p.Glu1931Glu			NS3
KY964311	6177	T	C	snp	mat_peptide	+	5796/11697	1932/3898	synonymous_variant c.5796T>C p.Ser1932Ser			NS3								C:20 T:0						C:17 T:0		C:20 T:0
KY964311	6186	G	A	snp	mat_peptide	+	5805/11697	1935/3898	synonymous_variant c.5805G>A p.Val1935Val			NS3
KY964311	6204	T	C	snp	mat_peptide	+	5823/11697	1941/3898	synonymous_variant c.5823T>C p.Thr1941Thr			NS3	C:10 T:0	C:10 T:0					C:14 T:0	C:19 T:0						C:17 T:0
KY964311	6213	G	A	snp	mat_peptide	+	5832/11697	1944/3898	synonymous_variant c.5832G>A p.Gly1944Gly			NS3
KY964311	6216	A	G	snp	mat_peptide	+	5835/11697	1945/3898	synonymous_variant c.5835A>G p.Ser1945Ser			NS3									G:10 A:0			G:11 A:0	G:11 A:0
KY964311	6219	A	G	snp	mat_peptide	+	5838/11697	1946/3898	synonymous_variant c.5838A>G p.Val1946Val			NS3									G:10 A:0			G:11 A:0	G:11 A:0
KY964311	6225	A	G	snp	mat_peptide	+	5844/11697	1948/3898	synonymous_variant c.5844A>G p.Thr1948Thr			NS3
KY964311	6228	G	A	snp	mat_peptide	+	5847/11697	1949/3898	synonymous_variant c.5847G>A p.Thr1949Thr			NS3	A:12 G:0	A:13 G:0					A:11 G:0	A:20 G:0	A:10 G:0			A:10 G:0	A:10 G:0	A:17 G:0		A:20 G:0
KY964311	6231	G	A	snp	mat_peptide	+	5850/11697	1950/3898	synonymous_variant c.5850G>A p.Gly1950Gly			NS3							A:11 G:0
KY964311	6243	A	T	snp	mat_peptide	+	5862/11697	1954/3898	synonymous_variant c.5862A>T p.Pro1954Pro			NS3
KY964311	6249	G	A	snp	mat_peptide	+	5868/11697	1956/3898	synonymous_variant c.5868G>A p.Glu1956Glu			NS3								A:20 G:0						A:17 G:0
KY964311	6252	A	G	snp	mat_peptide	+	5871/11697	1957/3898	synonymous_variant c.5871A>G p.Glu1957Glu			NS3
KY964311	6255	C	T	snp	mat_peptide	+	5874/11697	1958/3898	synonymous_variant c.5874C>T p.Phe1958Phe			NS3
KY964311	6261	T	C	snp	mat_peptide	+	5880/11697	1960/3898	synonymous_variant c.5880T>C p.Ala1960Ala			NS3							C:10 T:0	C:20 T:0						C:17 T:0
KY964311	6285	T	C	snp	mat_peptide	+	5904/11697	1968/3898	synonymous_variant c.5904T>C p.Asp1968Asp			NS3								C:20 T:0						C:17 T:0		C:20 T:0
KY964311	6291	A	G	snp	mat_peptide	+	5910/11697	1970/3898	synonymous_variant c.5910A>G p.Gly1970Gly			NS3
KY964311	6306	T	C	snp	mat_peptide	+	5925/11697	1975/3898	synonymous_variant c.5925T>C p.Asp1975Asp			NS3								C:20 T:0						C:19 T:0		C:20 T:0
KY964311	6316	T	C	snp	mat_peptide	+	5935/11697	1979/3898	synonymous_variant c.5935T>C p.Leu1979Leu			NS3
KY964311	6321	A	G	snp	mat_peptide	+	5940/11697	1980/3898	synonymous_variant c.5940A>G p.Lys1980Lys			NS3								G:20 A:0						G:20 A:0
KY964311	6327	C	T	snp	mat_peptide	+	5946/11697	1982/3898	synonymous_variant c.5946C>T p.Pro1982Pro			NS3								T:20 C:0								T:20 C:0
KY964311	6330	T	A	snp	mat_peptide	+	5949/11697	1983/3898	synonymous_variant c.5949T>A p.Val1983Val			NS3								A:20 T:0
KY964311	6352	C	T	snp	mat_peptide	+	5971/11697	1991/3898	synonymous_variant c.5971C>T p.Leu1991Leu			NS3								T:20 C:0
KY964311	6354	G	A	snp	mat_peptide	+	5973/11697	1991/3898	synonymous_variant c.5973G>A p.Leu1991Leu			NS3
KY964311	6357	C	T	snp	mat_peptide	+	5976/11697	1992/3898	synonymous_variant c.5976C>T p.Val1992Val			NS3								T:18 C:0
KY964311	6360	T	C	snp	mat_peptide	+	5979/11697	1993/3898	synonymous_variant c.5979T>C p.Phe1993Phe			NS3								C:18 T:0						C:20 T:0		C:20 T:0
KY964311	6366	T	C	snp	mat_peptide	+	5985/11697	1995/3898	synonymous_variant c.5985T>C p.Pro1995Pro			NS3								C:18 T:0						C:20 T:0
KY964311	6369	A	G	snp	mat_peptide	+	5988/11697	1996/3898	synonymous_variant c.5988A>G p.Thr1996Thr			NS3								G:18 A:0								G:20 A:0
KY964311	6372	A	G	snp	mat_peptide	+	5991/11697	1997/3898	synonymous_variant c.5991A>G p.Arg1997Arg			NS3								G:18 A:0
KY964311	6384	T	C	snp	mat_peptide	+	6003/11697	2001/3898	synonymous_variant c.6003T>C p.Val2001Val			NS3
KY964311	6393	C	A	snp	mat_peptide	+	6012/11697	2004/3898	synonymous_variant c.6012C>A p.Ala2004Ala			NS3
KY964311	6438	T	C	snp	mat_peptide	+	6057/11697	2019/3898	synonymous_variant c.6057T>C p.Ser2019Ser			NS3
KY964311	6450	G	A	snp	mat_peptide	+	6069/11697	2023/3898	synonymous_variant c.6069G>A p.Pro2023Pro			NS3								A:18 G:0						A:20 G:0		A:20 G:0
KY964311	6456	T	C	snp	mat_peptide	+	6075/11697	2025/3898	synonymous_variant c.6075T>C p.Asn2025Asn			NS3								C:18 T:0						C:20 T:0		C:20 T:0
KY964311	6457	T	C	snp	mat_peptide	+	6076/11697	2026/3898	synonymous_variant c.6076T>C p.Leu2026Leu			NS3
KY964311	6462	G	A	snp	mat_peptide	+	6081/11697	2027/3898	synonymous_variant c.6081G>A p.Arg2027Arg			NS3								A:18 G:0						A:19 G:0
KY964311	6465	A	G	snp	mat_peptide	+	6084/11697	2028/3898	synonymous_variant c.6084A>G p.Val2028Val			NS3								G:18 A:0						G:19 A:0		G:20 A:0
KY964311	6471	A	G	snp	mat_peptide	+	6090/11697	2030/3898	synonymous_variant c.6090A>G p.Thr2030Thr			NS3
KY964311	6489	C	T	snp	mat_peptide	+	6108/11697	2036/3898	synonymous_variant c.6108C>T p.Val2036Val			NS3																T:19 C:0
KY964311	6492	A	G	snp	mat_peptide	+	6111/11697	2037/3898	synonymous_variant c.6111A>G p.Val2037Val			NS3								G:18 A:0
KY964311	6495	A	G	snp	mat_peptide	+	6114/11697	2038/3898	synonymous_variant c.6114A>G p.Val2038Val			NS3
KY964311	6498	C	A	snp	mat_peptide	+	6117/11697	2039/3898	synonymous_variant c.6117C>A p.Ala2039Ala			NS3
KY964311	6504	T	C	snp	mat_peptide	+	6123/11697	2041/3898	synonymous_variant c.6123T>C p.Asn2041Asn			NS3
KY964311	6510	C	T	snp	mat_peptide	+	6129/11697	2043/3898	synonymous_variant c.6129C>T p.Ile2043Ile			NS3
KY964311	6519	A	G	snp	mat_peptide	+	6138/11697	2046/3898	synonymous_variant c.6138A>G p.Gly2046Gly			NS3								G:18 A:0
KY964311	6525	A	G	snp	mat_peptide	+	6144/11697	2048/3898	synonymous_variant c.6144A>G p.Thr2048Thr			NS3								G:18 A:0								G:20 A:0
KY964311	6534	T	C	snp	mat_peptide	+	6153/11697	2051/3898	synonymous_variant c.6153T>C p.Asp2051Asp			NS3																C:20 T:0
KY964311	6540	T	C	snp	mat_peptide	+	6159/11697	2053/3898	synonymous_variant c.6159T>C p.Asp2053Asp			NS3																C:20 T:0
KY964311	6546	T	G	snp	mat_peptide	+	6165/11697	2055/3898	synonymous_variant c.6165T>G p.Val2055Val			NS3
KY964311	6552	T	C	snp	mat_peptide	+	6171/11697	2057/3898	synonymous_variant c.6171T>C p.Asp2057Asp			NS3								C:18 T:0						C:19 T:0
KY964311	6558	C	T	snp	mat_peptide	+	6177/11697	2059/3898	synonymous_variant c.6177C>T p.Gly2059Gly			NS3								T:18 C:0						T:19 C:0		T:20 C:0
KY964311	6561	G	T	snp	mat_peptide	+	6180/11697	2060/3898	synonymous_variant c.6180G>T p.Leu2060Leu			NS3
KY964311	6564	G	A	snp	mat_peptide	+	6183/11697	2061/3898	synonymous_variant c.6183G>A p.Lys2061Lys			NS3								A:18 G:0								A:20 G:0
KY964311	6567	T	C	snp	mat_peptide	+	6186/11697	2062/3898	synonymous_variant c.6186T>C p.Cys2062Cys			NS3
KY964311	6570	A	G	snp	mat_peptide	+	6189/11697	2063/3898	synonymous_variant c.6189A>G p.Glu2063Glu			NS3								G:18 A:0
KY964311	6579	G	A	snp	mat_peptide	+	6198/11697	2066/3898	synonymous_variant c.6198G>A p.Val2066Val			NS3
KY964311	6582	G	A	snp	mat_peptide	+	6201/11697	2067/3898	synonymous_variant c.6201G>A p.Arg2067Arg			NS3
KY964311	6588	A	G	snp	mat_peptide	+	6207/11697	2069/3898	synonymous_variant c.6207A>G p.Ser2069Ser			NS3
KY964311	6591	A	C	snp	mat_peptide	+	6210/11697	2070/3898	synonymous_variant c.6210A>C p.Ser2070Ser			NS3								C:18 A:0								C:20 A:0
KY964311	6597	A	T	snp	mat_peptide	+	6216/11697	2072/3898	synonymous_variant c.6216A>T p.Ile2072Ile			NS3
KY964311	6600	C	T	snp	mat_peptide	+	6219/11697	2073/3898	synonymous_variant c.6219C>T p.Pro2073Pro			NS3														T:19 C:0
KY964311	6603	T	C	snp	mat_peptide	+	6222/11697	2074/3898	synonymous_variant c.6222T>C p.Phe2074Phe			NS3														C:19 T:0		C:20 T:0
KY964311	6609	A	G	snp	mat_peptide	+	6228/11697	2076/3898	synonymous_variant c.6228A>G p.Val2076Val			NS3														G:19 A:0
KY964311	6615	T	C	snp	mat_peptide	+	6234/11697	2078/3898	synonymous_variant c.6234T>C p.Gly2078Gly			NS3								C:20 T:0						C:19 T:0		C:19 T:0
KY964311	6615	T	A	snp	mat_peptide	+	6234/11697	2078/3898	synonymous_variant c.6234T>A p.Gly2078Gly			NS3
KY964311	6618	C	T	snp	mat_peptide	+	6237/11697	2079/3898	synonymous_variant c.6237C>T p.Leu2079Leu			NS3								T:20 C:0						T:19 C:0		T:19 C:0
KY964311	6633	C	T	snp	mat_peptide	+	6252/11697	2084/3898	synonymous_variant c.6252C>T p.Val2084Val			NS3																T:19 C:0
KY964311	6639	G	A	snp	mat_peptide	+	6258/11697	2086/3898	synonymous_variant c.6258G>A p.Val2086Val			NS3
KY964311	6642	C	T	snp	mat_peptide	+	6261/11697	2087/3898	synonymous_variant c.6261C>T p.Gly2087Gly			NS3																T:19 C:0
KY964311	6655	C	A	snp	mat_peptide	+	6274/11697	2092/3898	synonymous_variant c.6274C>A p.Arg2092Arg			NS3
KY964311	6657	A	G	snp	mat_peptide	+	6276/11697	2092/3898	synonymous_variant c.6276A>G p.Arg2092Arg			NS3								G:20 A:0								G:19 A:0
KY964311	6663	C	T	snp	mat_peptide	+	6282/11697	2094/3898	synonymous_variant c.6282C>T p.Gly2094Gly			NS3
KY964311	6666	G	A	snp	mat_peptide	+	6285/11697	2095/3898	synonymous_variant c.6285G>A p.Arg2095Arg			NS3
KY964311	6684	T	C	snp	mat_peptide	+	6303/11697	2101/3898	synonymous_variant c.6303T>C p.Pro2101Pro			NS3								C:19 T:0						C:19 T:0		C:19 T:0
KY964311	6687	T	C	snp	mat_peptide	+	6306/11697	2102/3898	synonymous_variant c.6306T>C p.Gly2102Gly			NS3
KY964311	6693	T	C	snp	mat_peptide	+	6312/11697	2104/3898	synonymous_variant c.6312T>C p.Tyr2104Tyr			NS3														C:19 T:0		C:19 T:0
KY964311	6696	T	C	snp	mat_peptide	+	6315/11697	2105/3898	synonymous_variant c.6315T>C p.Tyr2105Tyr			NS3																C:19 T:0
KY964311	6705	A	G	snp	mat_peptide	+	6324/11697	2108/3898	synonymous_variant c.6324A>G p.Gln2108Gln			NS3								G:18 A:0						G:18 A:0		G:19 A:0
KY964311	6708	G	A	snp	mat_peptide	+	6327/11697	2109/3898	synonymous_variant c.6327G>A p.Glu2109Glu			NS3								A:18 G:0						A:18 G:0		A:19 G:0
KY964311	6714	G	A	snp	mat_peptide	+	6333/11697	2111/3898	synonymous_variant c.6333G>A p.Ala2111Ala			NS3								A:18 G:0
KY964311	6717	T	C	snp	mat_peptide	+	6336/11697	2112/3898	synonymous_variant c.6336T>C p.Thr2112Thr			NS3								C:18 T:0						C:17 T:0		C:19 T:0
KY964311	6723	G	A	snp	mat_peptide	+	6342/11697	2114/3898	synonymous_variant c.6342G>A p.Ser2114Ser			NS3								A:18 G:0						A:18 G:0	A:11 G:0	A:19 G:0
KY964311	6723	G	T	snp	mat_peptide	+	6342/11697	2114/3898	synonymous_variant c.6342G>T p.Ser2114Ser			NS3
KY964311	6726	G	A	snp	mat_peptide	+	6345/11697	2115/3898	synonymous_variant c.6345G>A p.Lys2115Lys			NS3
KY964311	6738	T	C	snp	mat_peptide	+	6357/11697	2119/3898	synonymous_variant c.6357T>C p.Tyr2119Tyr			NS3																C:19 T:0
KY964311	6759	A	G	snp	mat_peptide	+	6378/11697	2126/3898	synonymous_variant c.6378A>G p.Arg2126Arg			NS3								G:18 A:0						G:19 A:0		G:17 A:0
KY964311	6762	T	C	snp	mat_peptide	+	6381/11697	2127/3898	synonymous_variant c.6381T>C p.Tyr2127Tyr			NS3								C:18 T:0						C:18 T:0	C:13 T:0	C:17 T:0
KY964311	6768	A	C	snp	mat_peptide	+	6387/11697	2129/3898	synonymous_variant c.6387A>C p.Ile2129Ile			NS3								C:18 A:0
KY964311	6777	G	A	snp	mat_peptide	+	6396/11697	2132/3898	synonymous_variant c.6396G>A p.Gly2132Gly			NS3													A:10 G:0		A:13 G:0
KY964311	6783	T	C	snp	mat_peptide	+	6402/11697	2134/3898	synonymous_variant c.6402T>C p.Asn2134Asn			NS3								C:18 T:0					C:10 T:0	C:19 T:0	C:13 T:0	C:18 T:0
KY964311	6784	G	A	snp	mat_peptide	+	6403/11697	2135/3898	missense_variant c.6403G>A p.Val2135Ile			NS3																A:18 G:0
KY964311	6792	A	G	snp	mat_peptide	+	6411/11697	2137/3898	synonymous_variant c.6411A>G p.Lys2137Lys			NS3								G:18 A:0							G:13 A:0	G:19 A:0
KY964311	6798	C	T	snp	mat_peptide	+	6417/11697	2139/3898	synonymous_variant c.6417C>T p.Phe2139Phe			NS3								T:18 C:0					T:10 C:0	T:19 C:0	T:14 C:0	T:19 C:0
KY964311	6813	C	T	snp	mat_peptide	+	6432/11697	2144/3898	synonymous_variant c.6432C>T p.Tyr2144Tyr			NS3								T:18 C:0
KY964311	6816	T	C	snp	mat_peptide	+	6435/11697	2145/3898	synonymous_variant c.6435T>C p.Asp2145Asp			NS3								C:18 T:0
KY964311	6825	G	A	snp	mat_peptide	+	6444/11697	2148/3898	synonymous_variant c.6444G>A p.Leu2148Leu			NS3															A:12 G:0
KY964311	6828	C	T	snp	mat_peptide	+	6447/11697	2149/3898	synonymous_variant c.6447C>T p.Tyr2149Tyr			NS3								T:18 C:0
KY964311	6834	G	A	snp	mat_peptide	+	6453/11697	2151/3898	synonymous_variant c.6453G>A p.Glu2151Glu			NS3								A:16 G:0
KY964311	6837	C	T	snp	mat_peptide	+	6456/11697	2152/3898	synonymous_variant c.6456C>T p.Asp2152Asp			NS3
KY964311	6840	C	T	snp	mat_peptide	+	6459/11697	2153/3898	synonymous_variant c.6459C>T p.Ser2153Ser			NS3
KY964311	6846	G	A	snp	mat_peptide	+	6465/11697	2155/3898	synonymous_variant c.6465G>A p.Leu2155Leu			NS3															A:10 G:0
KY964311	6855	G	A	snp	mat_peptide	+	6474/11697	2158/3898	synonymous_variant c.6474G>A p.Gln2158Gln			NS3
KY964311	6856	T	C	snp	mat_peptide	+	6475/11697	2159/3898	synonymous_variant c.6475T>C p.Leu2159Leu			NS3								C:16 T:0						C:19 T:0		C:17 T:0
KY964311	6858	G	A	snp	mat_peptide	+	6477/11697	2159/3898	synonymous_variant c.6477G>A p.Leu2159Leu			NS3
KY964311	6858	G	T	snp	mat_peptide	+	6477/11697	2159/3898	missense_variant c.6477G>T p.Leu2159Phe			NS3
KY964311	6865	T	C	snp	mat_peptide	+	6484/11697	2162/3898	synonymous_variant c.6484T>C p.Leu2162Leu			NS3								C:16 T:0								C:16 T:0
KY964311	6873	T	C	snp	mat_peptide	+	6492/11697	2164/3898	synonymous_variant c.6492T>C p.Asn2164Asn			NS3																C:16 T:0
KY964311	6874	T	C	snp	mat_peptide	+	6493/11697	2165/3898	synonymous_variant c.6493T>C p.Leu2165Leu			NS3								C:16 T:0						C:19 T:0		C:16 T:0
KY964311	6876	A	G	snp	mat_peptide	+	6495/11697	2165/3898	synonymous_variant c.6495A>G p.Leu2165Leu			NS3
KY964311	6879	T	C	snp	mat_peptide	+	6498/11697	2166/3898	synonymous_variant c.6498T>C p.Leu2166Leu			NS3								C:16 T:0								C:16 T:0
KY964311	6888	A	C	snp	mat_peptide	+	6507/11697	2169/3898	missense_variant c.6507A>C p.Glu2169Asp			NS3
KY964311	6888	A	T	snp	mat_peptide	+	6507/11697	2169/3898	missense_variant c.6507A>T p.Glu2169Asp			NS3
KY964311	6891	C	T	snp	mat_peptide	+	6510/11697	2170/3898	synonymous_variant c.6510C>T p.Asp2170Asp			NS3								T:16 C:0
KY964311	6897	A	G	snp	mat_peptide	+	6516/11697	2172/3898	synonymous_variant c.6516A>G p.Pro2172Pro			NS3
KY964311	6903	A	T	snp	mat_peptide	+	6522/11697	2174/3898	synonymous_variant c.6522A>T p.Ala2174Ala			NS3								T:16 A:0
KY964311	6906	C	A	snp	mat_peptide	+	6525/11697	2175/3898	synonymous_variant c.6525C>A p.Val2175Val			NS3														A:19 C:0
KY964311	6921	A	G	snp	mat_peptide	+	6540/11697	2180/3898	synonymous_variant c.6540A>G p.Ala2180Ala			NS3																G:17 A:0
KY964311	6924	G	A	snp	mat_peptide	+	6543/11697	2181/3898	synonymous_variant c.6543G>A p.Arg2181Arg			NS3								A:15 G:0
KY964311	6927	C	T	snp	mat_peptide	+	6546/11697	2182/3898	synonymous_variant c.6546C>T p.Thr2182Thr			NS3								T:15 C:0								T:17 C:0
KY964311	6930	T	C	snp	mat_peptide	+	6549/11697	2183/3898	synonymous_variant c.6549T>C p.Asp2183Asp			NS3																C:17 T:0
KY964311	6948	A	G	snp	mat_peptide	+	6567/11697	2189/3898	synonymous_variant c.6567A>G p.Gln2189Gln			NS3								G:16 A:0								G:16 A:0
KY964311	6949	A	C	snp	mat_peptide	+	6568/11697	2190/3898	missense_variant c.6568A>C p.Ile2190Leu			NS3								C:16 A:0						C:19 A:0		C:16 A:0
KY964311	6975	G	A	snp	mat_peptide	+	6594/11697	2198/3898	synonymous_variant c.6594G>A p.Gln2198Gln			NS3								A:18 G:0								A:17 G:0
KY964311	6978	C	A	snp	mat_peptide	+	6597/11697	2199/3898	synonymous_variant c.6597C>A p.Val2199Val			NS3
KY964311	6984	G	A	snp	mat_peptide	+	6603/11697	2201/3898	synonymous_variant c.6603G>A p.Val2201Val			NS3														A:20 G:0		A:17 G:0
KY964311	6990	T	C	snp	mat_peptide	+	6609/11697	2203/3898	synonymous_variant c.6609T>C p.Phe2203Phe			NS3								C:18 T:0
KY964311	7023	T	C	snp	mat_peptide	+	6642/11697	2214/3898	synonymous_variant c.6642T>C p.Thr2214Thr			NS3
KY964311	7026	T	C	snp	mat_peptide	+	6645/11697	2215/3898	synonymous_variant c.6645T>C p.Tyr2215Tyr			NS3								C:18 T:0						C:20 T:0		C:17 T:0
KY964311	7032	T	C	snp	mat_peptide	+	6651/11697	2217/3898	synonymous_variant c.6651T>C p.Asn2217Asn			NS3								C:18 T:0						C:20 T:0		C:17 T:0
KY964311	7050	A	G	snp	mat_peptide	+	6669/11697	2223/3898	synonymous_variant c.6669A>G p.Ala2223Ala			NS3
KY964311	7057	C	T	snp	mat_peptide	+	6676/11697	2226/3898	synonymous_variant c.6676C>T p.Leu2226Leu			NS3
KY964311	7059	A	G	snp	mat_peptide	+	6678/11697	2226/3898	synonymous_variant c.6678A>G p.Leu2226Leu			NS3
KY964311	7065	G	A	snp	mat_peptide	+	6684/11697	2228/3898	synonymous_variant c.6684G>A p.Glu2228Glu			NS3								A:18 G:0						A:20 G:0		A:15 G:0
KY964311	7071	A	T	snp	mat_peptide	+	6690/11697	2230/3898	synonymous_variant c.6690A>T p.Val2230Val			NS3
KY964311	7071	A	G	snp	mat_peptide	+	6690/11697	2230/3898	synonymous_variant c.6690A>G p.Val2230Val			NS3								G:18 A:0
KY964311	7074	T	C	snp	mat_peptide	+	6693/11697	2231/3898	synonymous_variant c.6693T>C p.Pro2231Pro			NS3								C:18 T:0								C:15 T:0
KY964311	7077	G	A	snp	mat_peptide	+	6696/11697	2232/3898	synonymous_variant c.6696G>A p.Val2232Val			NS3
KY964311	7080	T	C	snp	mat_peptide	+	6699/11697	2233/3898	synonymous_variant c.6699T>C p.Tyr2233Tyr			NS3								C:18 T:0						C:18 T:0		C:15 T:0
KY964311	7081	G	A	snp	mat_peptide	+	6700/11697	2234/3898	missense_variant c.6700G>A p.Val2234Ile			NS3														A:18 G:0		A:15 G:0
KY964311	7083	C	T	snp	mat_peptide	+	6702/11697	2234/3898	synonymous_variant c.6702C>T p.Val2234Val			NS3								T:18 C:0						T:18 C:0		T:15 C:0
KY964311	7092	C	T	snp	mat_peptide	+	6711/11697	2237/3898	synonymous_variant c.6711C>T p.Thr2237Thr			NS3
KY964311	7113	A	G	snp	mat_peptide	+	6732/11697	2244/3898	synonymous_variant c.6732A>G p.Val2244Val			NS3								G:20 A:0
KY964311	7119	T	G	snp	mat_peptide	+	6738/11697	2246/3898	synonymous_variant c.6738T>G p.Leu2246Leu			NS3
KY964311	7125	T	C	snp	mat_peptide	+	6744/11697	2248/3898	synonymous_variant c.6744T>C p.Gly2248Gly			NS3								C:20 T:0						C:20 T:0		C:18 T:0
KY964311	7125	T	A	snp	mat_peptide	+	6744/11697	2248/3898	synonymous_variant c.6744T>A p.Gly2248Gly			NS3
KY964311	7137	C	G	snp	mat_peptide	+	6756/11697	2252/3898	synonymous_variant c.6756C>G p.Pro2252Pro			NS3
KY964311	7137	C	A	snp	mat_peptide	+	6756/11697	2252/3898	synonymous_variant c.6756C>A p.Pro2252Pro			NS3								A:20 C:0								A:18 C:0
KY964311	7140	C	T	snp	mat_peptide	+	6759/11697	2253/3898	synonymous_variant c.6759C>T p.Asp2253Asp			NS3
KY964311	7143	A	G	snp	mat_peptide	+	6762/11697	2254/3898	synonymous_variant c.6762A>G p.Pro2254Pro			NS3
KY964311	7149	C	T	snp	mat_peptide	+	6768/11697	2256/3898	synonymous_variant c.6768C>T p.Asn2256Asn			NS3								T:20 C:0
KY964311	7161	A	G	snp	mat_peptide	+	6780/11697	2260/3898	synonymous_variant c.6780A>G p.Val2260Val			NS3								G:20 A:0						G:20 A:0		G:18 A:0
KY964311	7177	C	T	snp	mat_peptide	+	6796/11697	2266/3898	synonymous_variant c.6796C>T p.Leu2266Leu			NS3
KY964311	7179	G	A	snp	mat_peptide	+	6798/11697	2266/3898	synonymous_variant c.6798G>A p.Leu2266Leu			NS3
KY964311	7182	A	G	snp	mat_peptide	+	6801/11697	2267/3898	synonymous_variant c.6801A>G p.Lys2267Lys			NS3								G:20 A:0						G:20 A:0		G:18 A:0
KY964311	7191	A	T	snp	mat_peptide	+	6810/11697	2270/3898	synonymous_variant c.6810A>T p.Val2270Val			NS3
KY964311	7191	A	C	snp	mat_peptide	+	6810/11697	2270/3898	synonymous_variant c.6810A>C p.Val2270Val			NS3
KY964311	7191	A	G	snp	mat_peptide	+	6810/11697	2270/3898	synonymous_variant c.6810A>G p.Val2270Val			NS3
KY964311	7194	T	A	snp	mat_peptide	+	6813/11697	2271/3898	synonymous_variant c.6813T>A p.Gly2271Gly			NS3								A:20 T:0						A:20 T:0		A:18 T:0
KY964311	7194	T	G	snp	mat_peptide	+	6813/11697	2271/3898	synonymous_variant c.6813T>G p.Gly2271Gly			NS3
KY964311	7195	C	T	snp	mat_peptide	+	6814/11697	2272/3898	synonymous_variant c.6814C>T p.Leu2272Leu			NS3
KY964311	7201	T	A	snp	mat_peptide	+	6820/11697	2274/3898	missense_variant c.6820T>A p.Ser2274Thr			NS4A														A:19 T:0
KY964311	7209	G	A	snp	mat_peptide	+	6828/11697	2276/3898	synonymous_variant c.6828G>A p.Glu2276Glu			NS4A								A:18 G:0
KY964311	7215	T	C	snp	mat_peptide	+	6834/11697	2278/3898	synonymous_variant c.6834T>C p.Ala2278Ala			NS4A								C:18 T:0						C:20 T:0		C:18 T:0
KY964311	7216	C	T	snp	mat_peptide	+	6835/11697	2279/3898	synonymous_variant c.6835C>T p.Leu2279Leu			NS4A								T:18 C:0
KY964311	7221	C	T	snp	mat_peptide	+	6840/11697	2280/3898	synonymous_variant c.6840C>T p.Leu2280Leu			NS4A																T:18 C:0
KY964311	7222	A	G	snp	mat_peptide	+	6841/11697	2281/3898	missense_variant c.6841A>G p.Ile2281Val			NS4A
KY964311	7230	A	G	snp	mat_peptide	+	6849/11697	2283/3898	synonymous_variant c.6849A>G p.Leu2283Leu			NS4A
KY964311	7242	A	G	snp	mat_peptide	+	6861/11697	2287/3898	synonymous_variant c.6861A>G p.Val2287Val			NS4A																G:18 A:0
KY964311	7251	A	G	snp	mat_peptide	+	6870/11697	2290/3898	synonymous_variant c.6870A>G p.Gln2290Gln			NS4A
KY964311	7254	T	A	snp	mat_peptide	+	6873/11697	2291/3898	synonymous_variant c.6873T>A p.Ala2291Ala			NS4A														A:19 T:0
KY964311	7272	T	C	snp	mat_peptide	+	6891/11697	2297/3898	synonymous_variant c.6891T>C p.Val2297Val			NS4A								C:14 T:0						C:20 T:0		C:18 T:0
KY964311	7308	A	G	snp	mat_peptide	+	6927/11697	2309/3898	synonymous_variant c.6927A>G p.Gln2309Gln			NS4A
KY964311	7326	C	T	snp	mat_peptide	+	6945/11697	2315/3898	synonymous_variant c.6945C>T p.Thr2315Thr			NS4A
KY964311	7338	C	T	snp	mat_peptide	+	6957/11697	2319/3898	synonymous_variant c.6957C>T p.Tyr2319Tyr			NS4A								T:12 C:0								T:19 C:0
KY964311	7344	C	T	snp	mat_peptide	+	6963/11697	2321/3898	synonymous_variant c.6963C>T p.Pro2321Pro			NS4A														T:20 C:0
KY964311	7362	G	T	snp	mat_peptide	+	6981/11697	2327/3898	missense_variant c.6981G>T p.Glu2327Asp			NS4A
KY964311	7371	A	G	snp	mat_peptide	+	6990/11697	2330/3898	synonymous_variant c.6990A>G p.Glu2330Glu			NS4A								G:12 A:0						G:20 A:0		G:20 A:0
KY964311	7377	A	G	snp	mat_peptide	+	6996/11697	2332/3898	synonymous_variant c.6996A>G p.Glu2332Glu			NS4A
KY964311	7383	G	A	snp	mat_peptide	+	7002/11697	2334/3898	synonymous_variant c.7002G>A p.Lys2334Lys			NS4A
KY964311	7387	T	C	snp	mat_peptide	+	7006/11697	2336/3898	synonymous_variant c.7006T>C p.Leu2336Leu			NS4A
KY964311	7389	G	A	snp	mat_peptide	+	7008/11697	2336/3898	synonymous_variant c.7008G>A p.Leu2336Leu			NS4A								A:12 G:0						A:20 G:0
KY964311	7395	G	A	snp	mat_peptide	+	7014/11697	2338/3898	synonymous_variant c.7014G>A p.Val2338Val			NS4B
KY964311	7401	T	C	snp	mat_peptide	+	7020/11697	2340/3898	synonymous_variant c.7020T>C p.Asp2340Asp			NS4B								C:12 T:0						C:20 T:0		C:20 T:0
KY964311	7404	G	A	snp	mat_peptide	+	7023/11697	2341/3898	synonymous_variant c.7023G>A p.Leu2341Leu			NS4B																A:20 G:0
KY964311	7404	G	T	snp	mat_peptide	+	7023/11697	2341/3898	missense_variant c.7023G>T p.Leu2341Phe			NS4B
KY964311	7418	G	A	snp	mat_peptide	+	7037/11697	2346/3898	missense_variant c.7037G>A p.Gly2346Glu			NS4B														A:20 G:0
KY964311	7419	A	T	snp	mat_peptide	+	7038/11697	2346/3898	synonymous_variant c.7038A>T p.Gly2346Gly			NS4B								T:10 A:0
KY964311	7425	C	T	snp	mat_peptide	+	7044/11697	2348/3898	synonymous_variant c.7044C>T p.Ile2348Ile			NS4B
KY964311	7428	A	G	snp	mat_peptide	+	7047/11697	2349/3898	synonymous_variant c.7047A>G p.Ser2349Ser			NS4B								G:10 A:0
KY964311	7437	G	A	snp	mat_peptide	+	7056/11697	2352/3898	synonymous_variant c.7056G>A p.Ala2352Ala			NS4B														A:20 G:0		A:20 G:0
KY964311	7440	C	T	snp	mat_peptide	+	7059/11697	2353/3898	synonymous_variant c.7059C>T p.Ser2353Ser			NS4B
KY964311	7446	G	A	snp	mat_peptide	+	7065/11697	2355/3898	synonymous_variant c.7065G>A p.Gly2355Gly			NS4B																A:20 G:0
KY964311	7449	G	A	snp	mat_peptide	+	7068/11697	2356/3898	synonymous_variant c.7068G>A p.Leu2356Leu			NS4B
KY964311	7456	G	A	snp	mat_peptide	+	7075/11697	2359/3898	missense_variant c.7075G>A p.Val2359Ile			NS4B
KY964311	7460	G	A	snp	mat_peptide	+	7079/11697	2360/3898	missense_variant c.7079G>A p.Arg2360Lys			NS4B
KY964311	7464	T	C	snp	mat_peptide	+	7083/11697	2361/3898	synonymous_variant c.7083T>C p.Ser2361Ser			NS4B														C:20 T:0		C:19 T:0
KY964311	7477	G	A	snp	mat_peptide	+	7096/11697	2366/3898	missense_variant c.7096G>A p.Val2366Ile			NS4B																A:20 G:0
KY964311	7482	A	G	snp	mat_peptide	+	7101/11697	2367/3898	synonymous_variant c.7101A>G p.Arg2367Arg			NS4B
KY964311	7485	C	T	snp	mat_peptide	+	7104/11697	2368/3898	synonymous_variant c.7104C>T p.Ser2368Ser			NS4B														T:19 C:0		T:18 C:0
KY964311	7486	A	G	snp	mat_peptide	+	7105/11697	2369/3898	missense_variant c.7105A>G p.Thr2369Ala			NS4B														G:18 A:0		G:18 A:0
KY964311	7492	A	G	snp	mat_peptide	+	7111/11697	2371/3898	missense_variant c.7111A>G p.Ile2371Val			NS4B														G:18 A:0
KY964311	7493	T	C	snp	mat_peptide	+	7112/11697	2371/3898	missense_variant c.7112T>C p.Ile2371Thr			NS4B														C:18 T:0		C:20 T:0
KY964311	7494	A	G	snp	mat_peptide	+	7113/11697	2371/3898	missense_variant c.7113A>G p.Ile2371Met			NS4B
KY964311	7506	T	C	snp	mat_peptide	+	7125/11697	2375/3898	synonymous_variant c.7125T>C p.Asn2375Asn			NS4B														C:17 T:0		C:20 T:0
KY964311	7507	G	A	snp	mat_peptide	+	7126/11697	2376/3898	missense_variant c.7126G>A p.Val2376Met			NS4B														A:17 G:0
KY964311	7539	T	C	snp	mat_peptide	+	7158/11697	2386/3898	synonymous_variant c.7158T>C p.Phe2386Phe			NS4B														C:19 T:0
KY964311	7542	C	T	snp	mat_peptide	+	7161/11697	2387/3898	synonymous_variant c.7161C>T p.Ile2387Ile			NS4B																T:19 C:0
KY964311	7543	G	A	snp	mat_peptide	+	7162/11697	2388/3898	missense_variant c.7162G>A p.Asp2388Asn			NS4B
KY964311	7545	C	T	snp	mat_peptide	+	7164/11697	2388/3898	synonymous_variant c.7164C>T p.Asp2388Asp			NS4B																T:19 C:0
KY964311	7546	G	T	snp	mat_peptide	+	7165/11697	2389/3898	missense_variant c.7165G>T p.Ala2389Ser			NS4B
KY964311	7548	A	T	snp	mat_peptide	+	7167/11697	2389/3898	synonymous_variant c.7167A>T p.Ala2389Ala			NS4B																T:19 A:0
KY964311	7548	A	C	snp	mat_peptide	+	7167/11697	2389/3898	synonymous_variant c.7167A>C p.Ala2389Ala			NS4B														C:19 A:0
KY964311	7554	C	T	snp	mat_peptide	+	7173/11697	2391/3898	synonymous_variant c.7173C>T p.Ile2391Ile			NS4B																T:20 C:0
KY964311	7560	C	T	snp	mat_peptide	+	7179/11697	2393/3898	synonymous_variant c.7179C>T p.Asn2393Asn			NS4B								T:10 C:0								T:20 C:0
KY964311	7569	T	C	snp	mat_peptide	+	7188/11697	2396/3898	synonymous_variant c.7188T>C p.Thr2396Thr			NS4B								C:10 T:0						C:18 T:0		C:20 T:0
KY964311	7575	C	T	snp	mat_peptide	+	7194/11697	2398/3898	synonymous_variant c.7194C>T p.Ile2398Ile			NS4B
KY964311	7584	C	T	snp	mat_peptide	+	7203/11697	2401/3898	synonymous_variant c.7203C>T p.Gly2401Gly			NS4B																T:19 C:0
KY964311	7593	G	C	snp	mat_peptide	+	7212/11697	2404/3898	synonymous_variant c.7212G>C p.Gly2404Gly			NS4B
KY964311	7593	G	A	snp	mat_peptide	+	7212/11697	2404/3898	synonymous_variant c.7212G>A p.Gly2404Gly			NS4B								A:10 G:0								A:20 G:0
KY964311	7596	G	A	snp	mat_peptide	+	7215/11697	2405/3898	synonymous_variant c.7215G>A p.Thr2405Thr			NS4B								A:10 G:0						A:19 G:0		A:20 G:0
KY964311	7599	C	T	snp	mat_peptide	+	7218/11697	2406/3898	synonymous_variant c.7218C>T p.His2406His			NS4B
KY964311	7611	C	T	snp	mat_peptide	+	7230/11697	2410/3898	synonymous_variant c.7230C>T p.Tyr2410Tyr			NS4B														T:18 C:0
KY964311	7617	C	T	snp	mat_peptide	+	7236/11697	2412/3898	synonymous_variant c.7236C>T p.Ser2412Ser			NS4B								T:10 C:0						T:18 C:0		T:20 C:0
KY964311	7626	A	G	snp	mat_peptide	+	7245/11697	2415/3898	synonymous_variant c.7245A>G p.Ala2415Ala			NS4B
KY964311	7629	G	A	snp	mat_peptide	+	7248/11697	2416/3898	synonymous_variant c.7248G>A p.Arg2416Arg			NS4B														A:19 G:0		A:19 G:0
KY964311	7630	C	T	snp	mat_peptide	+	7249/11697	2417/3898	synonymous_variant c.7249C>T p.Leu2417Leu			NS4B																T:19 C:0
KY964311	7635	G	A	snp	mat_peptide	+	7254/11697	2418/3898	synonymous_variant c.7254G>A p.Gly2418Gly			NS4B																A:19 G:0
KY964311	7644	A	G	snp	mat_peptide	+	7263/11697	2421/3898	synonymous_variant c.7263A>G p.Thr2421Thr			NS4B
KY964311	7653	C	T	snp	mat_peptide	+	7272/11697	2424/3898	synonymous_variant c.7272C>T p.Ala2424Ala			NS4B								T:10 C:0						T:19 C:0		T:20 C:0
KY964311	7663	A	G	snp	mat_peptide	+	7282/11697	2428/3898	missense_variant c.7282A>G p.Ile2428Val			NS4B																G:19 A:0
KY964311	7668	G	A	snp	mat_peptide	+	7287/11697	2429/3898	synonymous_variant c.7287G>A p.Lys2429Lys			NS4B
KY964311	7672	C	T	snp	mat_peptide	+	7291/11697	2431/3898	synonymous_variant c.7291C>T p.Leu2431Leu			NS4B
KY964311	7674	A	G	snp	mat_peptide	+	7293/11697	2431/3898	synonymous_variant c.7293A>G p.Leu2431Leu			NS4B								G:12 A:0
KY964311	7683	G	A	snp	mat_peptide	+	7302/11697	2434/3898	synonymous_variant c.7302G>A p.Gly2434Gly			NS4B																A:20 G:0
KY964311	7692	G	A	snp	mat_peptide	+	7311/11697	2437/3898	synonymous_variant c.7311G>A p.Ser2437Ser			NS4B
KY964311	7695	G	A	snp	mat_peptide	+	7314/11697	2438/3898	synonymous_variant c.7314G>A p.Val2438Val			NS4B
KY964311	7696	T	C	snp	mat_peptide	+	7315/11697	2439/3898	missense_variant c.7315T>C p.Ser2439Pro			NS4B
KY964311	7701	T	C	snp	mat_peptide	+	7320/11697	2440/3898	synonymous_variant c.7320T>C p.Asp2440Asp			NS4B								C:14 T:0
KY964311	7704	T	C	snp	mat_peptide	+	7323/11697	2441/3898	synonymous_variant c.7323T>C p.His2441His			NS4B								C:13 T:0
KY964311	7716	G	A	snp	mat_peptide	+	7335/11697	2445/3898	synonymous_variant c.7335G>A p.Ala2445Ala			NS4B								A:13 G:0
KY964311	7719	C	T	snp	mat_peptide	+	7338/11697	2446/3898	synonymous_variant c.7338C>T p.Ala2446Ala			NS4B								T:13 C:0
KY964311	7719	C	G	snp	mat_peptide	+	7338/11697	2446/3898	synonymous_variant c.7338C>G p.Ala2446Ala			NS4B
KY964311	7722	T	C	snp	mat_peptide	+	7341/11697	2447/3898	synonymous_variant c.7341T>C p.Val2447Val			NS4B								C:13 T:0
KY964311	7725	T	C	snp	mat_peptide	+	7344/11697	2448/3898	synonymous_variant c.7344T>C p.Asp2448Asp			NS4B								C:13 T:0						C:18 T:0		C:20 T:0
KY964311	7731	C	T	snp	mat_peptide	+	7350/11697	2450/3898	synonymous_variant c.7350C>T p.Val2450Val			NS4B								T:15 C:0
KY964311	7737	T	C	snp	mat_peptide	+	7356/11697	2452/3898	synonymous_variant c.7356T>C p.Tyr2452Tyr			NS4B
KY964311	7740	C	T	snp	mat_peptide	+	7359/11697	2453/3898	synonymous_variant c.7359C>T p.Tyr2453Tyr			NS4B								T:15 C:0						T:19 C:0		T:20 C:0
KY964311	7746	G	T	snp	mat_peptide	+	7365/11697	2455/3898	missense_variant c.7365G>T p.Met2455Ile			NS4B
KY964311	7746	G	C	snp	mat_peptide	+	7365/11697	2455/3898	missense_variant c.7365G>C p.Met2455Ile			NS4B								C:15 G:0
KY964311	7749	C	T	snp	mat_peptide	+	7368/11697	2456/3898	synonymous_variant c.7368C>T p.Asn2456Asn			NS4B								T:15 C:0						T:19 C:0		T:20 C:0
KY964311	7752	A	G	snp	mat_peptide	+	7371/11697	2457/3898	synonymous_variant c.7371A>G p.Lys2457Lys			NS4B								G:15 A:0
KY964311	7758	C	A	snp	mat_peptide	+	7377/11697	2459/3898	synonymous_variant c.7377C>A p.Ser2459Ser			NS4B
KY964311	7764	A	G	snp	mat_peptide	+	7383/11697	2461/3898	synonymous_variant c.7383A>G p.Pro2461Pro			NS4B
KY964311	7779	C	T	snp	mat_peptide	+	7398/11697	2466/3898	synonymous_variant c.7398C>T p.Thr2466Thr			NS4B
KY964311	7782	G	A	snp	mat_peptide	+	7401/11697	2467/3898	synonymous_variant c.7401G>A p.Gln2467Gln			NS4B								A:18 G:0								A:20 G:0
KY964311	7788	G	A	snp	mat_peptide	+	7407/11697	2469/3898	synonymous_variant c.7407G>A p.Glu2469Glu			NS4B								A:18 G:0
KY964311	7791	G	A	snp	mat_peptide	+	7410/11697	2470/3898	synonymous_variant c.7410G>A p.Gly2470Gly			NS4B								A:18 G:0								A:20 G:0
KY964311	7800	C	T	snp	mat_peptide	+	7419/11697	2473/3898	synonymous_variant c.7419C>T p.Phe2473Phe			NS4B
KY964311	7803	C	G	snp	mat_peptide	+	7422/11697	2474/3898	synonymous_variant c.7422C>G p.Val2474Val			NS4B
KY964311	7812	A	G	snp	mat_peptide	+	7431/11697	2477/3898	synonymous_variant c.7431A>G p.Leu2477Leu			NS4B								G:18 A:0
KY964311	7813	T	C	snp	mat_peptide	+	7432/11697	2478/3898	missense_variant c.7432T>C p.Phe2478Leu			NS4B
KY964311	7816	A	G	snp	mat_peptide	+	7435/11697	2479/3898	missense_variant c.7435A>G p.Ile2479Val			NS4B
KY964311	7821	C	T	snp	mat_peptide	+	7440/11697	2480/3898	synonymous_variant c.7440C>T p.Ser2480Ser			NS4B
KY964311	7825	C	T	snp	mat_peptide	+	7444/11697	2482/3898	synonymous_variant c.7444C>T p.Leu2482Leu			NS4B								T:16 C:0
KY964311	7827	A	G	snp	mat_peptide	+	7446/11697	2482/3898	synonymous_variant c.7446A>G p.Leu2482Leu			NS4B								G:16 A:0						G:19 A:0		G:20 A:0
KY964311	7841	A	T	snp	mat_peptide	+	7460/11697	2487/3898	missense_variant c.7460A>T p.Tyr2487Phe			NS4B
KY964311	7842	T	C	snp	mat_peptide	+	7461/11697	2487/3898	synonymous_variant c.7461T>C p.Tyr2487Tyr			NS4B								C:18 T:0						C:19 T:0		C:20 T:0
KY964311	7845	G	A	snp	mat_peptide	+	7464/11697	2488/3898	synonymous_variant c.7464G>A p.Lys2488Lys			NS4B								A:18 G:0
KY964311	7857	C	T	snp	mat_peptide	+	7476/11697	2492/3898	synonymous_variant c.7476C>T p.Tyr2492Tyr			NS4B							T:10 C:0
KY964311	7872	G	A	snp	mat_peptide	+	7491/11697	2497/3898	synonymous_variant c.7491G>A p.Lys2497Lys			NS4B							A:10 G:0
KY964311	7878	G	A	snp	mat_peptide	+	7497/11697	2499/3898	synonymous_variant c.7497G>A p.Val2499Val			NS4B								A:18 G:0						A:19 G:0		A:20 G:0
KY964311	7887	C	T	snp	mat_peptide	+	7506/11697	2502/3898	synonymous_variant c.7506C>T p.Ala2502Ala			NS4B
KY964311	7888	C	T	snp	mat_peptide	+	7507/11697	2503/3898	synonymous_variant c.7507C>T p.Leu2503Leu			NS4B								T:18 C:0						T:19 C:0		T:20 C:0
KY964311	7890	G	A	snp	mat_peptide	+	7509/11697	2503/3898	synonymous_variant c.7509G>A p.Leu2503Leu			NS4B								A:18 G:0
KY964311	7899	T	C	snp	mat_peptide	+	7518/11697	2506/3898	synonymous_variant c.7518T>C p.Leu2506Leu			NS4B								C:18 T:0						C:19 T:0		C:20 T:0
KY964311	7905	C	T	snp	mat_peptide	+	7524/11697	2508/3898	synonymous_variant c.7524C>T p.Tyr2508Tyr			NS4B								T:18 C:0						T:19 C:0
KY964311	7910	C	A	snp	mat_peptide	+	7529/11697	2510/3898	missense_variant c.7529C>A p.Thr2510Asn			NS4B
KY964311	7917	A	C	snp	mat_peptide	+	7536/11697	2512/3898	synonymous_variant c.7536A>C p.Ala2512Ala			NS4B
KY964311	7918	C	T	snp	mat_peptide	+	7537/11697	2513/3898	synonymous_variant c.7537C>T p.Leu2513Leu			NS4B
KY964311	7920	G	A	snp	mat_peptide	+	7539/11697	2513/3898	synonymous_variant c.7539G>A p.Leu2513Leu			NS4B								A:18 G:0								A:20 G:0
KY964311	7931	C	T	snp	mat_peptide	+	7550/11697	2517/3898	missense_variant c.7550C>T p.Thr2517Ile			NS4B
KY964311	7932	C	T	snp	mat_peptide	+	7551/11697	2517/3898	synonymous_variant c.7551C>T p.Thr2517Thr			NS4B
KY964311	7942	C	T	snp	mat_peptide	+	7561/11697	2521/3898	synonymous_variant c.7561C>T p.Leu2521Leu			NS4B
KY964311	7953	A	G	snp	mat_peptide	+	7572/11697	2524/3898	synonymous_variant c.7572A>G p.Val2524Val			NS4B
KY964311	7965	C	T	snp	mat_peptide	+	7584/11697	2528/3898	synonymous_variant c.7584C>T p.Ser2528Ser			NS4B								T:20 C:0
KY964311	7984	A	T	snp	mat_peptide	+	7603/11697	2535/3898	missense_variant c.7603A>T p.Asn2535Tyr			NS4B								T:20 A:0						T:20 A:0		T:20 A:0
KY964311	7992	A	T	snp	mat_peptide	+	7611/11697	2537/3898	synonymous_variant c.7611A>T p.Ser2537Ser			NS4B																T:20 A:0
KY964311	8001	A	G	snp	mat_peptide	+	7620/11697	2540/3898	synonymous_variant c.7620A>G p.Lys2540Lys			NS4B								G:20 A:0						G:20 A:0
KY964311	8004	A	G	snp	mat_peptide	+	7623/11697	2541/3898	synonymous_variant c.7623A>G p.Gly2541Gly			NS4B
KY964311	8019	C	G	snp	mat_peptide	+	7638/11697	2546/3898	synonymous_variant c.7638C>G p.Leu2546Leu			NS4B								G:20 C:0
KY964311	8025	C	T	snp	mat_peptide	+	7644/11697	2548/3898	synonymous_variant c.7644C>T p.Gly2548Gly			NS4B								T:20 C:0						T:20 C:0		T:20 C:0
KY964311	8034	T	C	snp	mat_peptide	+	7653/11697	2551/3898	synonymous_variant c.7653T>C p.Ile2551Ile			NS4B								C:20 T:0
KY964311	8037	T	C	snp	mat_peptide	+	7656/11697	2552/3898	synonymous_variant c.7656T>C p.Ser2552Ser			NS4B
KY964311	8040	G	A	snp	mat_peptide	+	7659/11697	2553/3898	synonymous_variant c.7659G>A p.Ala2553Ala			NS4B								A:20 G:0								A:20 G:0
KY964311	8043	A	G	snp	mat_peptide	+	7662/11697	2554/3898	synonymous_variant c.7662A>G p.Ala2554Ala			NS4B
KY964311	8049	A	G	snp	mat_peptide	+	7668/11697	2556/3898	synonymous_variant c.7668A>G p.Glu2556Glu			NS4B								G:20 A:0								G:20 A:0
KY964311	8058	G	A	snp	mat_peptide	+	7677/11697	2559/3898	synonymous_variant c.7677G>A p.Ser2559Ser			NS4B								A:18 G:0						A:20 G:0		A:20 G:0
KY964311	8067	A	G	snp	mat_peptide	+	7686/11697	2562/3898	synonymous_variant c.7686A>G p.Pro2562Pro			NS4B														G:20 A:0		G:20 A:0
KY964311	8076	A	G	snp	mat_peptide	+	7695/11697	2565/3898	synonymous_variant c.7695A>G p.Val2565Val			NS4B
KY964311	8079	T	C	snp	mat_peptide	+	7698/11697	2566/3898	synonymous_variant c.7698T>C p.Gly2566Gly			NS4B														C:20 T:0
KY964311	8080	A	G	snp	mat_peptide	+	7699/11697	2567/3898	missense_variant c.7699A>G p.Ile2567Val			NS4B
KY964311	8085	T	C	snp	mat_peptide	+	7704/11697	2568/3898	synonymous_variant c.7704T>C p.Ser2568Ser			NS4B
KY964311	8097	G	A	snp	mat_peptide	+	7716/11697	2572/3898	synonymous_variant c.7716G>A p.Gly2572Gly			NS4B
KY964311	8100	G	T	snp	mat_peptide	+	7719/11697	2573/3898	synonymous_variant c.7719G>T p.Val2573Val			NS4B
KY964311	8106	A	G	snp	mat_peptide	+	7725/11697	2575/3898	synonymous_variant c.7725A>G p.Ala2575Ala			NS4B								G:20 A:0
KY964311	8112	C	T	snp	mat_peptide	+	7731/11697	2577/3898	synonymous_variant c.7731C>T p.Ala2577Ala			NS4B
KY964311	8115	T	C	snp	mat_peptide	+	7734/11697	2578/3898	synonymous_variant c.7734T>C p.Ala2578Ala			NS4B
KY964311	8115	T	A	snp	mat_peptide	+	7734/11697	2578/3898	synonymous_variant c.7734T>A p.Ala2578Ala			NS4B
KY964311	8124	C	T	snp	mat_peptide	+	7743/11697	2581/3898	synonymous_variant c.7743C>T p.Ala2581Ala			NS4B
KY964311	8127	T	C	snp	mat_peptide	+	7746/11697	2582/3898	synonymous_variant c.7746T>C p.Ile2582Ile			NS4B																C:18 T:0
KY964311	8148	G	A	snp	mat_peptide	+	7767/11697	2589/3898	synonymous_variant c.7767G>A p.Arg2589Arg			NS4B
KY964311	8154	A	G	snp	mat_peptide	+	7773/11697	2591/3898	synonymous_variant c.7773A>G p.Leu2591Leu			NS4B								G:20 A:0
KY964311	8172	A	G	snp	mat_peptide	+	7791/11697	2597/3898	synonymous_variant c.7791A>G p.Val2597Val			NS4B
KY964311	8178	T	C	snp	mat_peptide	+	7797/11697	2599/3898	synonymous_variant c.7797T>C p.Asn2599Asn			NS4B								C:20 T:0								C:18 T:0
KY964311	8193	G	C	snp	mat_peptide	+	7812/11697	2604/3898	synonymous_variant c.7812G>C p.Ala2604Ala			NS4B
KY964311	8193	G	A	snp	mat_peptide	+	7812/11697	2604/3898	synonymous_variant c.7812G>A p.Ala2604Ala			NS4B														A:20 G:0
KY964311	8202	T	C	snp	mat_peptide	+	7821/11697	2607/3898	synonymous_variant c.7821T>C p.Asp2607Asp			NS4B
KY964311	8205	A	G	snp	mat_peptide	+	7824/11697	2608/3898	synonymous_variant c.7824A>G p.Glu2608Glu			NS4B								G:18 A:0						G:20 A:0		G:18 A:0
KY964311	8206	T	C	snp	mat_peptide	+	7825/11697	2609/3898	synonymous_variant c.7825T>C p.Leu2609Leu			NS4B								C:18 T:0
KY964311	8211	A	G	snp	mat_peptide	+	7830/11697	2610/3898	synonymous_variant c.7830A>G p.Val2610Val			NS4B														G:20 A:0		G:18 A:0
KY964311	8217	A	G	snp	mat_peptide	+	7836/11697	2612/3898	synonymous_variant c.7836A>G p.Glu2612Glu			NS4B
KY964311	8226	G	A	snp	mat_peptide	+	7845/11697	2615/3898	synonymous_variant c.7845G>A p.Glu2615Glu			NS4B
KY964311	8242	C	T	snp	mat_peptide	+	7861/11697	2621/3898	synonymous_variant c.7861C>T p.Leu2621Leu			NS4B															T:11 C:0	T:18 C:0
KY964311	8250	G	A	snp	mat_peptide	+	7869/11697	2623/3898	synonymous_variant c.7869G>A p.Glu2623Glu			NS4B								A:18 G:0						A:20 G:0	A:11 G:0	A:18 G:0
KY964311	8256	T	A	snp	mat_peptide	+	7875/11697	2625/3898	synonymous_variant c.7875T>A p.Val2625Val			NS4B																A:18 T:0
KY964311	8268	C	T	snp	mat_peptide	+	7887/11697	2629/3898	synonymous_variant c.7887C>T p.Gly2629Gly			NS4B												T:10 C:0			T:13 C:0
KY964311	8271	T	C	snp	mat_peptide	+	7890/11697	2630/3898	synonymous_variant c.7890T>C p.Asn2630Asn			NS4B								C:16 T:0				C:10 T:0			C:13 T:0	C:18 T:0
KY964311	8275	C	T	snp	mat_peptide	+	7894/11697	2632/3898	synonymous_variant c.7894C>T p.Leu2632Leu			NS4B								T:16 C:0								T:18 C:0
KY964311	8277	G	A	snp	mat_peptide	+	7896/11697	2632/3898	synonymous_variant c.7896G>A p.Leu2632Leu			NS4B
KY964311	8281	C	T	snp	mat_peptide	+	7900/11697	2634/3898	missense_variant c.7900C>T p.Leu2634Phe			NS4B
KY964311	8283	C	T	snp	mat_peptide	+	7902/11697	2634/3898	synonymous_variant c.7902C>T p.Leu2634Leu			NS4B														T:20 C:0		T:18 C:0
KY964311	8283	C	A	snp	mat_peptide	+	7902/11697	2634/3898	synonymous_variant c.7902C>A p.Leu2634Leu			NS4B												A:11 C:0	A:10 C:0		A:14 C:0
KY964311	8283	C	G	snp	mat_peptide	+	7902/11697	2634/3898	synonymous_variant c.7902C>G p.Leu2634Leu			NS4B
KY964311	8289	T	C	snp	mat_peptide	+	7908/11697	2636/3898	synonymous_variant c.7908T>C p.Tyr2636Tyr			NS4B									C:10 T:0			C:12 T:0	C:11 T:0	C:20 T:0	C:15 T:0
KY964311	8292	C	T	snp	mat_peptide	+	7911/11697	2637/3898	synonymous_variant c.7911C>T p.His2637His			NS4B																T:18 C:0
KY964311	8301	A	G	snp	mat_peptide	+	7920/11697	2640/3898	synonymous_variant c.7920A>G p.Gly2640Gly			NS4B								G:18 A:0	G:11 A:0			G:12 A:0	G:12 A:0		G:15 A:0	G:18 A:0
KY964311	8307	T	C	snp	mat_peptide	+	7926/11697	2642/3898	synonymous_variant c.7926T>C p.Tyr2642Tyr			NS4B	C:10 T:0	C:10 T:0						C:18 T:0	C:11 T:0			C:12 T:0	C:12 T:0	C:20 T:0	C:15 T:0	C:18 T:0
KY964311	8313	A	G	snp	mat_peptide	+	7932/11697	2644/3898	synonymous_variant c.7932A>G p.Lys2644Lys			NS4B
KY964311	8328	G	A	snp	mat_peptide	+	7947/11697	2649/3898	synonymous_variant c.7947G>A p.Lys2649Lys			NS4B								A:18 G:0								A:16 G:0
KY964311	8331	A	G	snp	mat_peptide	+	7950/11697	2650/3898	synonymous_variant c.7950A>G p.Glu2650Glu			NS4B
KY964311	8332	T	C	snp	mat_peptide	+	7951/11697	2651/3898	synonymous_variant c.7951T>C p.Leu2651Leu			NS4B								C:16 T:0	C:11 T:0			C:12 T:0	C:12 T:0	C:18 T:0	C:16 T:0	C:16 T:0
KY964311	8335	G	T	snp	mat_peptide	+	7954/11697	2652/3898	missense_variant c.7954G>T p.Ala2652Ser			NS4B								T:16 G:0	T:11 G:0			T:12 G:0	T:12 G:0	T:18 G:0	T:16 G:0	T:16 G:0
KY964311	8337	T	C	snp	mat_peptide	+	7956/11697	2652/3898	synonymous_variant c.7956T>C p.Ala2652Ala			NS4B														C:19 T:0		C:16 T:0
KY964311	8343	G	A	snp	mat_peptide	+	7962/11697	2654/3898	synonymous_variant c.7962G>A p.Arg2654Arg			NS4B								A:18 G:0
KY964311	8349	A	G	snp	mat_peptide	+	7968/11697	2656/3898	synonymous_variant c.7968A>G p.Ala2656Ala			NS4B
KY964311	8349	A	T	snp	mat_peptide	+	7968/11697	2656/3898	synonymous_variant c.7968A>T p.Ala2656Ala			NS4B																T:18 A:0
KY964311	8361	A	G	snp	mat_peptide	+	7980/11697	2660/3898	synonymous_variant c.7980A>G p.Leu2660Leu			NS4B								G:18 A:0						G:20 A:0		G:18 A:0
KY964311	8367	T	C	snp	mat_peptide	+	7986/11697	2662/3898	synonymous_variant c.7986T>C p.Thr2662Thr			NS4B								C:18 T:0
KY964311	8382	A	G	snp	mat_peptide	+	8001/11697	2667/3898	synonymous_variant c.8001A>G p.Glu2667Glu			NS4B
KY964311	8385	T	C	snp	mat_peptide	+	8004/11697	2668/3898	synonymous_variant c.8004T>C p.Ala2668Ala			NS4B								C:18 T:0				C:10 T:0	C:10 T:0		C:13 T:0
KY964311	8388	C	T	snp	mat_peptide	+	8007/11697	2669/3898	synonymous_variant c.8007C>T p.Phe2669Phe			NS4B
KY964311	8394	G	A	snp	mat_peptide	+	8013/11697	2671/3898	synonymous_variant c.8013G>A p.Leu2671Leu			NS4B								A:18 G:0				A:10 G:0			A:12 G:0	A:18 G:0
KY964311	8395	T	C	snp	mat_peptide	+	8014/11697	2672/3898	synonymous_variant c.8014T>C p.Leu2672Leu			NS4B								C:18 T:0								C:18 T:0
KY964311	8397	A	G	snp	mat_peptide	+	8016/11697	2672/3898	synonymous_variant c.8016A>G p.Leu2672Leu			NS4B
KY964311	8400	G	A	snp	mat_peptide	+	8019/11697	2673/3898	synonymous_variant c.8019G>A p.Gly2673Gly			NS4B
KY964311	8415	G	A	snp	mat_peptide	+	8034/11697	2678/3898	synonymous_variant c.8034G>A p.Gly2678Gly			NS4B															A:11 G:0
KY964311	8427	C	T	snp	mat_peptide	+	8046/11697	2682/3898	synonymous_variant c.8046C>T p.Asn2682Asn			NS4B
KY964311	8433	A	C	snp	mat_peptide	+	8052/11697	2684/3898	synonymous_variant c.8052A>C p.Ser2684Ser			NS5A
KY964311	8433	A	T	snp	mat_peptide	+	8052/11697	2684/3898	synonymous_variant c.8052A>T p.Ser2684Ser			NS5A								T:14 A:0						T:20 A:0		T:18 A:0
KY964311	8442	C	T	snp	mat_peptide	+	8061/11697	2687/3898	synonymous_variant c.8061C>T p.Tyr2687Tyr			NS5A								T:14 C:0						T:20 C:0
KY964311	8445	C	A	snp	mat_peptide	+	8064/11697	2688/3898	synonymous_variant c.8064C>A p.Ile2688Ile			NS5A
KY964311	8446	T	C	snp	mat_peptide	+	8065/11697	2689/3898	synonymous_variant c.8065T>C p.Leu2689Leu			NS5A								C:14 T:0
KY964311	8452	C	T	snp	mat_peptide	+	8071/11697	2691/3898	synonymous_variant c.8071C>T p.Leu2691Leu			NS5A								T:14 C:0						T:20 C:0		T:18 C:0
KY964311	8455	A	G	snp	mat_peptide	+	8074/11697	2692/3898	missense_variant c.8074A>G p.Ile2692Val			NS5A
KY964311	8457	C	T	snp	mat_peptide	+	8076/11697	2692/3898	synonymous_variant c.8076C>T p.Ile2692Ile			NS5A
KY964311	8464	T	C	snp	mat_peptide	+	8083/11697	2695/3898	synonymous_variant c.8083T>C p.Leu2695Leu			NS5A								C:14 T:0
KY964311	8469	C	T	snp	mat_peptide	+	8088/11697	2696/3898	synonymous_variant c.8088C>T p.His2696His			NS5A								T:14 C:0						T:19 C:0		T:18 C:0
KY964311	8472	A	G	snp	mat_peptide	+	8091/11697	2697/3898	synonymous_variant c.8091A>G p.Lys2697Lys			NS5A														G:19 A:0
KY964311	8478	A	C	snp	mat_peptide	+	8097/11697	2699/3898	synonymous_variant c.8097A>C p.Ile2699Ile			NS5A
KY964311	8481	C	T	snp	mat_peptide	+	8100/11697	2700/3898	synonymous_variant c.8100C>T p.Asn2700Asn			NS5A								T:12 C:0						T:20 C:0
KY964311	8487	C	T	snp	mat_peptide	+	8106/11697	2702/3898	synonymous_variant c.8106C>T p.Gly2702Gly			NS5A
KY964311	8488	T	C	snp	mat_peptide	+	8107/11697	2703/3898	synonymous_variant c.8107T>C p.Leu2703Leu			NS5A
KY964311	8497	A	G	snp	mat_peptide	+	8116/11697	2706/3898	missense_variant c.8116A>G p.Met2706Val			NS5A														G:20 A:0
KY964311	8500	G	A	snp	mat_peptide	+	8119/11697	2707/3898	missense_variant c.8119G>A p.Val2707Ile			NS5A														A:20 G:0
KY964311	8503	C	T	snp	mat_peptide	+	8122/11697	2708/3898	synonymous_variant c.8122C>T p.Leu2708Leu			NS5A								T:11 C:0								T:18 C:0
KY964311	8510	G	T	snp	mat_peptide	+	8129/11697	2710/3898	missense_variant c.8129G>T p.Trp2710Leu			NS5A
KY964311	8511	G	T	snp	mat_peptide	+	8130/11697	2710/3898	missense_variant c.8130G>T p.Trp2710Cys			NS5A
KY964311	8514	T	C	snp	mat_peptide	+	8133/11697	2711/3898	synonymous_variant c.8133T>C p.Ala2711Ala			NS5A
KY964311	8517	T	C	snp	mat_peptide	+	8136/11697	2712/3898	synonymous_variant c.8136T>C p.Pro2712Pro			NS5A								C:12 T:0						C:20 T:0
KY964311	8523	T	A	snp	mat_peptide	+	8142/11697	2714/3898	synonymous_variant c.8142T>A p.Pro2714Pro			NS5A								A:12 T:0
KY964311	8526	T	C	snp	mat_peptide	+	8145/11697	2715/3898	synonymous_variant c.8145T>C p.Phe2715Phe			NS5A																C:18 T:0
KY964311	8529	T	C	snp	mat_peptide	+	8148/11697	2716/3898	synonymous_variant c.8148T>C p.Ser2716Ser			NS5A
KY964311	8532	T	C	snp	mat_peptide	+	8151/11697	2717/3898	synonymous_variant c.8151T>C p.Cys2717Cys			NS5A								C:12 T:0
KY964311	8544	T	C	snp	mat_peptide	+	8163/11697	2721/3898	synonymous_variant c.8163T>C p.Pro2721Pro			NS5A
KY964311	8545	G	A	snp	mat_peptide	+	8164/11697	2722/3898	missense_variant c.8164G>A p.Gly2722Ser			NS5A								A:12 G:0						A:20 G:0		A:16 G:0
KY964311	8547	C	T	snp	mat_peptide	+	8166/11697	2722/3898	synonymous_variant c.8166C>T p.Gly2722Gly			NS5A								T:12 C:0						T:20 C:0		T:16 C:0
KY964311	8556	A	G	snp	mat_peptide	+	8175/11697	2725/3898	synonymous_variant c.8175A>G p.Arg2725Arg			NS5A
KY964311	8559	T	C	snp	mat_peptide	+	8178/11697	2726/3898	synonymous_variant c.8178T>C p.Ile2726Ile			NS5A																C:16 T:0
KY964311	8560	G	A	snp	mat_peptide	+	8179/11697	2727/3898	missense_variant c.8179G>A p.Ala2727Thr			NS5A								A:12 G:0						A:20 G:0		A:16 G:0
KY964311	8561	C	G	snp	mat_peptide	+	8180/11697	2727/3898	missense_variant c.8180C>G p.Ala2727Gly			NS5A								G:12 C:0						G:19 C:0		G:16 C:0
KY964311	8568	C	T	snp	mat_peptide	+	8187/11697	2729/3898	synonymous_variant c.8187C>T p.Pro2729Pro			NS5A
KY964311	8581	C	T	snp	mat_peptide	+	8200/11697	2734/3898	synonymous_variant c.8200C>T p.Leu2734Leu			NS5A														T:20 C:0
KY964311	8589	G	A	snp	mat_peptide	+	8208/11697	2736/3898	synonymous_variant c.8208G>A p.Val2736Val			NS5A								A:12 G:0								A:18 G:0
KY964311	8595	T	C	snp	mat_peptide	+	8214/11697	2738/3898	synonymous_variant c.8214T>C p.Thr2738Thr			NS5A														C:20 T:0
KY964311	8598	G	A	snp	mat_peptide	+	8217/11697	2739/3898	synonymous_variant c.8217G>A p.Lys2739Lys			NS5A
KY964311	8601	C	T	snp	mat_peptide	+	8220/11697	2740/3898	synonymous_variant c.8220C>T p.Cys2740Cys			NS5A								T:12 C:0
KY964311	8610	T	C	snp	mat_peptide	+	8229/11697	2743/3898	synonymous_variant c.8229T>C p.Gly2743Gly			NS5A								C:10 T:0
KY964311	8613	T	C	snp	mat_peptide	+	8232/11697	2744/3898	synonymous_variant c.8232T>C p.Tyr2744Tyr			NS5A
KY964311	8622	A	G	snp	mat_peptide	+	8241/11697	2747/3898	synonymous_variant c.8241A>G p.Lys2747Lys			NS5A
KY964311	8625	G	T	snp	mat_peptide	+	8244/11697	2748/3898	synonymous_variant c.8244G>T p.Ala2748Ala			NS5A
KY964311	8625	G	A	snp	mat_peptide	+	8244/11697	2748/3898	synonymous_variant c.8244G>A p.Ala2748Ala			NS5A								A:10 G:0						A:20 G:0		A:18 G:0
KY964311	8628	A	G	snp	mat_peptide	+	8247/11697	2749/3898	synonymous_variant c.8247A>G p.Leu2749Leu			NS5A
KY964311	8631	A	G	snp	mat_peptide	+	8250/11697	2750/3898	synonymous_variant c.8250A>G p.Arg2750Arg			NS5A														G:19 A:0		G:16 A:0
KY964311	8634	C	T	snp	mat_peptide	+	8253/11697	2751/3898	synonymous_variant c.8253C>T p.Asn2751Asn			NS5A																T:16 C:0
KY964311	8635	G	A	snp	mat_peptide	+	8254/11697	2752/3898	missense_variant c.8254G>A p.Ala2752Thr			NS5A
KY964311	8636	C	T	snp	mat_peptide	+	8255/11697	2752/3898	missense_variant c.8255C>T p.Ala2752Val			NS5A														T:18 C:0		T:16 C:0
KY964311	8637	C	T	snp	mat_peptide	+	8256/11697	2752/3898	synonymous_variant c.8256C>T p.Ala2752Ala			NS5A														T:18 C:0
KY964311	8640	C	T	snp	mat_peptide	+	8259/11697	2753/3898	synonymous_variant c.8259C>T p.Ser2753Ser			NS5A																T:16 C:0
KY964311	8644	A	G	snp	mat_peptide	+	8263/11697	2755/3898	missense_variant c.8263A>G p.Ser2755Gly			NS5A
KY964311	8647	C	A	snp	mat_peptide	+	8266/11697	2756/3898	missense_variant c.8266C>A p.Leu2756Ile			NS5A
KY964311	8652	T	C	snp	mat_peptide	+	8271/11697	2757/3898	synonymous_variant c.8271T>C p.Thr2757Thr			NS5A
KY964311	8673	T	C	snp	mat_peptide	+	8292/11697	2764/3898	synonymous_variant c.8292T>C p.Pro2764Pro			NS5A
KY964311	8676	T	C	snp	mat_peptide	+	8295/11697	2765/3898	synonymous_variant c.8295T>C p.Phe2765Phe			NS5A																C:14 T:0
KY964311	8682	T	C	snp	mat_peptide	+	8301/11697	2767/3898	synonymous_variant c.8301T>C p.Cys2767Cys			NS5A								C:10 T:0
KY964311	8685	A	G	snp	mat_peptide	+	8304/11697	2768/3898	synonymous_variant c.8304A>G p.Arg2768Arg			NS5A								G:10 A:0						G:19 A:0		G:14 A:0
KY964311	8688	C	T	snp	mat_peptide	+	8307/11697	2769/3898	synonymous_variant c.8307C>T p.Asn2769Asn			NS5A
KY964311	8697	T	C	snp	mat_peptide	+	8316/11697	2772/3898	synonymous_variant c.8316T>C p.Gly2772Gly			NS5A
KY964311	8700	A	G	snp	mat_peptide	+	8319/11697	2773/3898	synonymous_variant c.8319A>G p.Arg2773Arg			NS5A																G:14 A:0
KY964311	8703	G	A	snp	mat_peptide	+	8322/11697	2774/3898	synonymous_variant c.8322G>A p.Gly2774Gly			NS5A
KY964311	8704	C	T	snp	mat_peptide	+	8323/11697	2775/3898	missense_variant c.8323C>T p.Pro2775Ser			NS5A
KY964311	8706	A	G	snp	mat_peptide	+	8325/11697	2775/3898	synonymous_variant c.8325A>G p.Pro2775Pro			NS5A								G:10 A:0
KY964311	8709	T	C	snp	mat_peptide	+	8328/11697	2776/3898	synonymous_variant c.8328T>C p.Val2776Val			NS5A								C:10 T:0
KY964311	8715	C	T	snp	mat_peptide	+	8334/11697	2778/3898	synonymous_variant c.8334C>T p.Tyr2778Tyr			NS5A								T:10 C:0						T:19 C:0		T:12 C:0
KY964311	8721	T	C	snp	mat_peptide	+	8340/11697	2780/3898	synonymous_variant c.8340T>C p.Val2780Val			NS5A								C:10 T:0
KY964311	8724	G	A	snp	mat_peptide	+	8343/11697	2781/3898	synonymous_variant c.8343G>A p.Thr2781Thr			NS5A								A:10 G:0						A:19 G:0		A:12 G:0
KY964311	8727	A	G	snp	mat_peptide	+	8346/11697	2782/3898	synonymous_variant c.8346A>G p.Lys2782Lys			NS5A								G:10 A:0								G:12 A:0
KY964311	8742	C	T	snp	mat_peptide	+	8361/11697	2787/3898	synonymous_variant c.8361C>T p.Asn2787Asn			NS5A
KY964311	8745	C	T	snp	mat_peptide	+	8364/11697	2788/3898	synonymous_variant c.8364C>T p.Leu2788Leu			NS5A
KY964311	8747	C	T	snp	mat_peptide	+	8366/11697	2789/3898	missense_variant c.8366C>T p.Thr2789Ile			NS5A
KY964311	8763	T	C	snp	mat_peptide	+	8382/11697	2794/3898	synonymous_variant c.8382T>C p.Val2794Val			NS5A
KY964311	8778	A	G	snp	mat_peptide	+	8397/11697	2799/3898	synonymous_variant c.8397A>G p.Gly2799Gly			NS5A
KY964311	8781	C	T	snp	mat_peptide	+	8400/11697	2800/3898	synonymous_variant c.8400C>T p.Leu2800Leu			NS5A								T:11 C:0
KY964311	8784	G	A	snp	mat_peptide	+	8403/11697	2801/3898	synonymous_variant c.8403G>A p.Val2801Val			NS5A
KY964311	8787	G	T	snp	mat_peptide	+	8406/11697	2802/3898	missense_variant c.8406G>T p.Glu2802Asp			NS5A								T:12 G:0
KY964311	8796	T	C	snp	mat_peptide	+	8415/11697	2805/3898	synonymous_variant c.8415T>C p.Tyr2805Tyr			NS5A								C:12 T:0								C:14 T:0
KY964311	8802	T	A	snp	mat_peptide	+	8421/11697	2807/3898	synonymous_variant c.8421T>A p.Gly2807Gly			NS5A
KY964311	8811	A	T	snp	mat_peptide	+	8430/11697	2810/3898	synonymous_variant c.8430A>T p.Ala2810Ala			NS5A
KY964311	8815	A	G	snp	mat_peptide	+	8434/11697	2812/3898	missense_variant c.8434A>G p.Ile2812Val			NS5A
KY964311	8825	G	A	snp	mat_peptide	+	8444/11697	2815/3898	missense_variant c.8444G>A p.Gly2815Asp			NS5A																A:12 G:0
KY964311	8826	T	C	snp	mat_peptide	+	8445/11697	2815/3898	synonymous_variant c.8445T>C p.Gly2815Gly			NS5A														C:17 T:0
KY964311	8829	T	G	snp	mat_peptide	+	8448/11697	2816/3898	missense_variant c.8448T>G p.Asn2816Lys			NS5A														G:17 T:0		G:12 T:0
KY964311	8832	A	G	snp	mat_peptide	+	8451/11697	2817/3898	synonymous_variant c.8451A>G p.Gly2817Gly			NS5A
KY964311	8837	T	C	snp	mat_peptide	+	8456/11697	2819/3898	missense_variant c.8456T>C p.Met2819Thr			NS5A
KY964311	8838	G	A	snp	mat_peptide	+	8457/11697	2819/3898	missense_variant c.8457G>A p.Met2819Ile			NS5A
KY964311	8841	G	A	snp	mat_peptide	+	8460/11697	2820/3898	synonymous_variant c.8460G>A p.Leu2820Leu			NS5A								A:10 G:0						A:17 G:0
KY964311	8847	C	T	snp	mat_peptide	+	8466/11697	2822/3898	synonymous_variant c.8466C>T p.Ala2822Ala			NS5A								T:10 C:0								T:11 C:0
KY964311	8850	A	T	snp	mat_peptide	+	8469/11697	2823/3898	synonymous_variant c.8469A>T p.Thr2823Thr			NS5A								T:10 A:0						T:17 A:0		T:11 A:0
KY964311	8862	G	A	snp	mat_peptide	+	8481/11697	2827/3898	synonymous_variant c.8481G>A p.Glu2827Glu			NS5A
KY964311	8875	G	A	snp	mat_peptide	+	8494/11697	2832/3898	missense_variant c.8494G>A p.Val2832Ile			NS5A														A:17 G:0
KY964311	8877	C	T	snp	mat_peptide	+	8496/11697	2832/3898	synonymous_variant c.8496C>T p.Val2832Val			NS5A								T:12 C:0						T:17 C:0
KY964311	8878	A	G	snp	mat_peptide	+	8497/11697	2833/3898	missense_variant c.8497A>G p.Ile2833Val			NS5A								G:12 A:0
KY964311	8880	A	C	snp	mat_peptide	+	8499/11697	2833/3898	synonymous_variant c.8499A>C p.Ile2833Ile			NS5A								C:12 A:0
KY964311	8880	A	T	snp	mat_peptide	+	8499/11697	2833/3898	synonymous_variant c.8499A>T p.Ile2833Ile			NS5A
KY964311	8891	T	C	snp	mat_peptide	+	8510/11697	2837/3898	missense_variant c.8510T>C p.Val2837Ala			NS5A								C:12 T:0						C:18 T:0		C:11 T:0
KY964311	8897	A	G	snp	mat_peptide	+	8516/11697	2839/3898	missense_variant c.8516A>G p.Lys2839Arg			NS5A								G:12 A:0								G:11 A:0
KY964311	8902	A	T	snp	mat_peptide	+	8521/11697	2841/3898	missense_variant c.8521A>T p.Thr2841Ser			NS5A																T:11 A:0
KY964311	8907	T	A	snp	mat_peptide	+	8526/11697	2842/3898	synonymous_variant c.8526T>A p.Gly2842Gly			NS5A								A:13 T:0								A:11 T:0
KY964311	8913	G	A	snp	mat_peptide	+	8532/11697	2844/3898	synonymous_variant c.8532G>A p.Gly2844Gly			NS5A								A:14 G:0
KY964311	8937	T	C	snp	mat_peptide	+	8556/11697	2852/3898	synonymous_variant c.8556T>C p.Asp2852Asp			NS5A
KY964311	8946	C	T	snp	mat_peptide	+	8565/11697	2855/3898	synonymous_variant c.8565C>T p.Asn2855Asn			NS5A
KY964311	8947	T	C	snp	mat_peptide	+	8566/11697	2856/3898	missense_variant c.8566T>C p.Tyr2856His			NS5A								C:14 T:0						C:18 T:0
KY964311	8953	A	G	snp	mat_peptide	+	8572/11697	2858/3898	missense_variant c.8572A>G p.Asn2858Asp			NS5A								G:14 A:0						G:18 A:0		G:13 A:0
KY964311	8961	G	A	snp	mat_peptide	+	8580/11697	2860/3898	synonymous_variant c.8580G>A p.Val2860Val			NS5A								A:16 G:0
KY964311	8976	A	G	snp	mat_peptide	+	8595/11697	2865/3898	synonymous_variant c.8595A>G p.Ala2865Ala			NS5A
KY964311	8979	C	T	snp	mat_peptide	+	8598/11697	2866/3898	synonymous_variant c.8598C>T p.Thr2866Thr			NS5A								T:16 C:0						T:18 C:0
KY964311	8985	C	A	snp	mat_peptide	+	8604/11697	2868/3898	synonymous_variant c.8604C>A p.Thr2868Thr			NS5A								A:16 C:0
KY964311	8985	C	T	snp	mat_peptide	+	8604/11697	2868/3898	synonymous_variant c.8604C>T p.Thr2868Thr			NS5A																T:15 C:0
KY964311	8991	T	C	snp	mat_peptide	+	8610/11697	2870/3898	synonymous_variant c.8610T>C p.Asn2870Asn			NS5A																C:15 T:0
KY964311	9000	G	A	snp	mat_peptide	+	8619/11697	2873/3898	synonymous_variant c.8619G>A p.Gln2873Gln			NS5A
KY964311	9004	C	T	snp	mat_peptide	+	8623/11697	2875/3898	synonymous_variant c.8623C>T p.Leu2875Leu			NS5A								T:15 C:0						T:18 C:0		T:15 C:0
KY964311	9006	G	A	snp	mat_peptide	+	8625/11697	2875/3898	synonymous_variant c.8625G>A p.Leu2875Leu			NS5A								A:15 G:0
KY964311	9027	G	A	snp	mat_peptide	+	8646/11697	2882/3898	synonymous_variant c.8646G>A p.Ala2882Ala			NS5A								A:16 G:0						A:18 G:0		A:15 G:0
KY964311	9033	T	C	snp	mat_peptide	+	8652/11697	2884/3898	synonymous_variant c.8652T>C p.Thr2884Thr			NS5A								C:14 T:0						C:17 T:0		C:14 T:0
KY964311	9035	A	G	snp	mat_peptide	+	8654/11697	2885/3898	missense_variant c.8654A>G p.Tyr2885Cys			NS5A
KY964311	9039	C	T	snp	mat_peptide	+	8658/11697	2886/3898	synonymous_variant c.8658C>T p.Asp2886Asp			NS5A
KY964311	9040	C	T	snp	mat_peptide	+	8659/11697	2887/3898	synonymous_variant c.8659C>T p.Leu2887Leu			NS5A								T:14 C:0						T:16 C:0		T:13 C:0
KY964311	9043	T	A	snp	mat_peptide	+	8662/11697	2888/3898	missense_variant c.8662T>A p.Ser2888Thr			NS5A								A:14 T:0								A:13 T:0
KY964311	9051	A	T	snp	mat_peptide	+	8670/11697	2890/3898	synonymous_variant c.8670A>T p.Ser2890Ser			NS5A														T:16 A:0
KY964311	9051	A	C	snp	mat_peptide	+	8670/11697	2890/3898	synonymous_variant c.8670A>C p.Ser2890Ser			NS5A								C:14 A:0								C:13 A:0
KY964311	9054	T	C	snp	mat_peptide	+	8673/11697	2891/3898	synonymous_variant c.8673T>C p.Asn2891Asn			NS5A
KY964311	9055	C	T	snp	mat_peptide	+	8674/11697	2892/3898	synonymous_variant c.8674C>T p.Leu2892Leu			NS5A								T:16 C:0						T:16 C:0		T:13 C:0
KY964311	9057	A	G	snp	mat_peptide	+	8676/11697	2892/3898	synonymous_variant c.8676A>G p.Leu2892Leu			NS5A														G:16 A:0		G:13 A:0
KY964311	9063	A	G	snp	mat_peptide	+	8682/11697	2894/3898	synonymous_variant c.8682A>G p.Arg2894Arg			NS5A								G:16 A:0								G:13 A:0
KY964311	9083	A	G	snp	mat_peptide	+	8702/11697	2901/3898	missense_variant c.8702A>G p.Lys2901Arg			NS5A																G:13 A:0
KY964311	9090	T	C	snp	mat_peptide	+	8709/11697	2903/3898	synonymous_variant c.8709T>C p.Asn2903Asn			NS5A								C:16 T:0						C:16 T:0		C:14 T:0
KY964311	9093	T	A	snp	mat_peptide	+	8712/11697	2904/3898	synonymous_variant c.8712T>A p.Leu2904Leu			NS5A								A:16 T:0
KY964311	9099	A	G	snp	mat_peptide	+	8718/11697	2906/3898	synonymous_variant c.8718A>G p.Glu2906Glu			NS5A								G:16 A:0						G:16 A:0		G:14 A:0
KY964311	9105	C	T	snp	mat_peptide	+	8724/11697	2908/3898	synonymous_variant c.8724C>T p.Asp2908Asp			NS5A
KY964311	9112	G	A	snp	mat_peptide	+	8731/11697	2911/3898	missense_variant c.8731G>A p.Ala2911Thr			NS5A
KY964311	9114	C	G	snp	mat_peptide	+	8733/11697	2911/3898	synonymous_variant c.8733C>G p.Ala2911Ala			NS5A
KY964311	9126	A	G	snp	mat_peptide	+	8745/11697	2915/3898	synonymous_variant c.8745A>G p.Thr2915Thr			NS5A								G:14 A:0
KY964311	9129	A	T	snp	mat_peptide	+	8748/11697	2916/3898	synonymous_variant c.8748A>T p.Thr2916Thr			NS5A
KY964311	9133	C	T	snp	mat_peptide	+	8752/11697	2918/3898	synonymous_variant c.8752C>T p.Leu2918Leu			NS5A
KY964311	9141	C	T	snp	mat_peptide	+	8760/11697	2920/3898	synonymous_variant c.8760C>T p.Tyr2920Tyr			NS5A								T:16 C:0
KY964311	9147	T	C	snp	mat_peptide	+	8766/11697	2922/3898	synonymous_variant c.8766T>C p.Phe2922Phe			NS5A
KY964311	9153	C	T	snp	mat_peptide	+	8772/11697	2924/3898	synonymous_variant c.8772C>T p.Asn2924Asn			NS5A								T:16 C:0						T:15 C:0		T:14 C:0
KY964311	9159	T	A	snp	mat_peptide	+	8778/11697	2926/3898	missense_variant c.8778T>A p.Asp2926Glu			NS5A
KY964311	9160	A	G	snp	mat_peptide	+	8779/11697	2927/3898	missense_variant c.8779A>G p.Ile2927Val			NS5A																G:12 A:0
KY964311	9162	C	T	snp	mat_peptide	+	8781/11697	2927/3898	synonymous_variant c.8781C>T p.Ile2927Ile			NS5A								T:14 C:0						T:15 C:0
KY964311	9165	G	A	snp	mat_peptide	+	8784/11697	2928/3898	synonymous_variant c.8784G>A p.Gly2928Gly			NS5A
KY964311	9171	A	C	snp	mat_peptide	+	8790/11697	2930/3898	synonymous_variant c.8790A>C p.Ile2930Ile			NS5A
KY964311	9173	A	G	snp	mat_peptide	+	8792/11697	2931/3898	missense_variant c.8792A>G p.Lys2931Arg			NS5A																G:14 A:0
KY964311	9180	A	G	snp	mat_peptide	+	8799/11697	2933/3898	synonymous_variant c.8799A>G p.Val2933Val			NS5A
KY964311	9183	G	A	snp	mat_peptide	+	8802/11697	2934/3898	synonymous_variant c.8802G>A p.Leu2934Leu			NS5A								A:14 G:0
KY964311	9191	A	G	snp	mat_peptide	+	8810/11697	2937/3898	missense_variant c.8810A>G p.Lys2937Arg			NS5A								G:14 A:0						G:15 A:0		G:14 A:0
KY964311	9196	A	G	snp	mat_peptide	+	8815/11697	2939/3898	missense_variant c.8815A>G p.Ile2939Val			NS5A								G:14 A:0
KY964311	9199	G	A	snp	mat_peptide	+	8818/11697	2940/3898	missense_variant c.8818G>A p.Ala2940Thr			NS5A								A:14 G:0
KY964311	9199	G	C	snp	mat_peptide	+	8818/11697	2940/3898	missense_variant c.8818G>C p.Ala2940Pro			NS5A
KY964311	9204	C	T	snp	mat_peptide	+	8823/11697	2941/3898	synonymous_variant c.8823C>T p.Asp2941Asp			NS5A
KY964311	9213	A	G	snp	mat_peptide	+	8832/11697	2944/3898	synonymous_variant c.8832A>G p.Val2944Val			NS5A								G:14 A:0
KY964311	9216	C	T	snp	mat_peptide	+	8835/11697	2945/3898	synonymous_variant c.8835C>T p.Asp2945Asp			NS5A								T:14 C:0								T:12 C:0
KY964311	9219	T	C	snp	mat_peptide	+	8838/11697	2946/3898	synonymous_variant c.8838T>C p.Ile2946Ile			NS5A																C:12 T:0
KY964311	9221	A	G	snp	mat_peptide	+	8840/11697	2947/3898	missense_variant c.8840A>G p.Asn2947Ser			NS5A
KY964311	9222	C	T	snp	mat_peptide	+	8841/11697	2947/3898	synonymous_variant c.8841C>T p.Asn2947Asn			NS5A
KY964311	9249	G	A	snp	mat_peptide	+	8868/11697	2956/3898	synonymous_variant c.8868G>A p.Thr2956Thr			NS5A								A:14 G:0						A:14 G:0		A:14 G:0
KY964311	9250	T	A	snp	mat_peptide	+	8869/11697	2957/3898	missense_variant c.8869T>A p.Ser2957Thr			NS5A
KY964311	9252	A	G	snp	mat_peptide	+	8871/11697	2957/3898	synonymous_variant c.8871A>G p.Ser2957Ser			NS5A														G:14 A:0
KY964311	9252	A	T	snp	mat_peptide	+	8871/11697	2957/3898	synonymous_variant c.8871A>T p.Ser2957Ser			NS5A
KY964311	9260	G	A	snp	mat_peptide	+	8879/11697	2960/3898	missense_variant c.8879G>A p.Gly2960Glu			NS5A
KY964311	9261	G	A	snp	mat_peptide	+	8880/11697	2960/3898	synonymous_variant c.8880G>A p.Gly2960Gly			NS5A
KY964311	9268	C	T	snp	mat_peptide	+	8887/11697	2963/3898	synonymous_variant c.8887C>T p.Leu2963Leu			NS5A								T:14 C:0
KY964311	9268	C	G	snp	mat_peptide	+	8887/11697	2963/3898	missense_variant c.8887C>G p.Leu2963Val			NS5A
KY964311	9270	G	A	snp	mat_peptide	+	8889/11697	2963/3898	synonymous_variant c.8889G>A p.Leu2963Leu			NS5A								A:14 G:0						A:15 G:0		A:14 G:0
KY964311	9278	G	A	snp	mat_peptide	+	8897/11697	2966/3898	missense_variant c.8897G>A p.Arg2966Lys			NS5A																A:14 G:0
KY964311	9279	A	G	snp	mat_peptide	+	8898/11697	2966/3898	synonymous_variant c.8898A>G p.Arg2966Arg			NS5A								G:14 A:0								G:14 A:0
KY964311	9283	G	C	snp	mat_peptide	+	8902/11697	2968/3898	missense_variant c.8902G>C p.Ala2968Pro			NS5A
KY964311	9288	G	A	snp	mat_peptide	+	8907/11697	2969/3898	synonymous_variant c.8907G>A p.Leu2969Leu			NS5A								A:14 G:0
KY964311	9297	G	A	snp	mat_peptide	+	8916/11697	2972/3898	synonymous_variant c.8916G>A p.Thr2972Thr			NS5A								A:13 G:0						A:17 G:0		A:14 G:0
KY964311	9302	T	C	snp	mat_peptide	+	8921/11697	2974/3898	missense_variant c.8921T>C p.Ile2974Thr			NS5A								C:13 T:0								C:14 T:0
KY964311	9303	T	C	snp	mat_peptide	+	8922/11697	2974/3898	synonymous_variant c.8922T>C p.Ile2974Ile			NS5A																C:14 T:0
KY964311	9309	A	C	snp	mat_peptide	+	8928/11697	2976/3898	synonymous_variant c.8928A>C p.Pro2976Pro			NS5A								C:12 A:0						C:16 A:0		C:14 A:0
KY964311	9315	T	A	snp	mat_peptide	+	8934/11697	2978/3898	synonymous_variant c.8934T>A p.Val2978Val			NS5A
KY964311	9315	T	C	snp	mat_peptide	+	8934/11697	2978/3898	synonymous_variant c.8934T>C p.Val2978Val			NS5A								C:12 T:0						C:15 T:0
KY964311	9321	G	A	snp	mat_peptide	+	8940/11697	2980/3898	synonymous_variant c.8940G>A p.Lys2980Lys			NS5A								A:12 G:0						A:15 G:0		A:14 G:0
KY964311	9322	A	G	snp	mat_peptide	+	8941/11697	2981/3898	missense_variant c.8941A>G p.Thr2981Ala			NS5A
KY964311	9328	C	T	snp	mat_peptide	+	8947/11697	2983/3898	missense_variant c.8947C>T p.Pro2983Ser			NS5A
KY964311	9330	T	C	snp	mat_peptide	+	8949/11697	2983/3898	synonymous_variant c.8949T>C p.Pro2983Pro			NS5A								C:10 T:0						C:15 T:0
KY964311	9333	C	T	snp	mat_peptide	+	8952/11697	2984/3898	synonymous_variant c.8952C>T p.Asn2984Asn			NS5A								T:10 C:0						T:15 C:0		T:12 C:0
KY964311	9334	A	G	snp	mat_peptide	+	8953/11697	2985/3898	missense_variant c.8953A>G p.Thr2985Ala			NS5A								G:10 A:0						G:15 A:0		G:12 A:0
KY964311	9336	T	C	snp	mat_peptide	+	8955/11697	2985/3898	synonymous_variant c.8955T>C p.Thr2985Thr			NS5A														C:16 T:0		C:12 T:0
KY964311	9337	G	A	snp	mat_peptide	+	8956/11697	2986/3898	missense_variant c.8956G>A p.Asp2986Asn			NS5A																A:12 G:0
KY964311	9338	A	G	snp	mat_peptide	+	8957/11697	2986/3898	missense_variant c.8957A>G p.Asp2986Gly			NS5A																G:12 A:0
KY964311	9341	A	C	snp	mat_peptide	+	8960/11697	2987/3898	missense_variant c.8960A>C p.Asp2987Ala			NS5A																C:12 A:0
KY964311	9341	A	G	snp	mat_peptide	+	8960/11697	2987/3898	missense_variant c.8960A>G p.Asp2987Gly			NS5A								G:10 A:0						G:16 A:0
KY964311	9342	C	T	snp	mat_peptide	+	8961/11697	2987/3898	synonymous_variant c.8961C>T p.Asp2987Asp			NS5A								T:10 C:0
KY964311	9343	A	G	snp	mat_peptide	+	8962/11697	2988/3898	missense_variant c.8962A>G p.Ser2988Gly			NS5A								G:10 A:0
KY964311	9345	T	C	snp	mat_peptide	+	8964/11697	2988/3898	synonymous_variant c.8964T>C p.Ser2988Ser			NS5A																C:12 T:0
KY964311	9348	A	G	snp	mat_peptide	+	8967/11697	2989/3898	synonymous_variant c.8967A>G p.Pro2989Pro			NS5A
KY964311	9352	T	A	snp	mat_peptide	+	8971/11697	2991/3898	missense_variant c.8971T>A p.Ser2991Thr			NS5A
KY964311	9353	C	G	snp	mat_peptide	+	8972/11697	2991/3898	missense_variant c.8972C>G p.Ser2991Cys			NS5A
KY964311	9354	T	C	snp	mat_peptide	+	8973/11697	2991/3898	synonymous_variant c.8973T>C p.Ser2991Ser			NS5A								C:10 T:0
KY964311	9357	A	C	snp	mat_peptide	+	8976/11697	2992/3898	synonymous_variant c.8976A>C p.Ile2992Ile			NS5A
KY964311	9357	A	T	snp	mat_peptide	+	8976/11697	2992/3898	synonymous_variant c.8976A>T p.Ile2992Ile			NS5A
KY964311	9360	G	A	snp	mat_peptide	+	8979/11697	2993/3898	synonymous_variant c.8979G>A p.Lys2993Lys			NS5A
KY964311	9371	A	G	snp	mat_peptide	+	8990/11697	2997/3898	missense_variant c.8990A>G p.Asp2997Gly			NS5A
KY964311	9378	A	G	snp	mat_peptide	+	8997/11697	2999/3898	synonymous_variant c.8997A>G p.Gly2999Gly			NS5A
KY964311	9380	A	G	snp	mat_peptide	+	8999/11697	3000/3898	missense_variant c.8999A>G p.Asn3000Ser			NS5A														G:17 A:0		G:13 A:0
KY964311	9384	C	T	snp	mat_peptide	+	9003/11697	3001/3898	synonymous_variant c.9003C>T p.Tyr3001Tyr			NS5A																T:13 C:0
KY964311	9390	G	A	snp	mat_peptide	+	9009/11697	3003/3898	synonymous_variant c.9009G>A p.Gly3003Gly			NS5A
KY964311	9393	C	T	snp	mat_peptide	+	9012/11697	3004/3898	synonymous_variant c.9012C>T p.Pro3004Pro			NS5A														T:17 C:0		T:14 C:0
KY964311	9394	A	G	snp	mat_peptide	+	9013/11697	3005/3898	missense_variant c.9013A>G p.Arg3005Gly			NS5A																G:14 A:0
KY964311	9398	C	T	snp	mat_peptide	+	9017/11697	3006/3898	missense_variant c.9017C>T p.Pro3006Leu			NS5A																T:14 C:0
KY964311	9399	G	A	snp	mat_peptide	+	9018/11697	3006/3898	synonymous_variant c.9018G>A p.Pro3006Pro			NS5A
KY964311	9411	C	T	snp	mat_peptide	+	9030/11697	3010/3898	synonymous_variant c.9030C>T p.Thr3010Thr			NS5A
KY964311	9414	A	G	snp	mat_peptide	+	9033/11697	3011/3898	synonymous_variant c.9033A>G p.Leu3011Leu			NS5A								G:10 A:0
KY964311	9415	A	G	snp	mat_peptide	+	9034/11697	3012/3898	missense_variant c.9034A>G p.Thr3012Ala			NS5A																G:13 A:0
KY964311	9420	T	G	snp	mat_peptide	+	9039/11697	3013/3898	missense_variant c.9039T>G p.Asp3013Glu			NS5A
KY964311	9420	T	A	snp	mat_peptide	+	9039/11697	3013/3898	missense_variant c.9039T>A p.Asp3013Glu			NS5A
KY964311	9423	A	G	snp	mat_peptide	+	9042/11697	3014/3898	synonymous_variant c.9042A>G p.Glu3014Glu			NS5A
KY964311	9429	T	A	snp	mat_peptide	+	9048/11697	3016/3898	missense_variant c.9048T>A p.His3016Gln			NS5A
KY964311	9431	C	G	snp	mat_peptide	+	9050/11697	3017/3898	missense_variant c.9050C>G p.Ser3017Cys			NS5A
KY964311	9434	G	A	snp	mat_peptide	+	9053/11697	3018/3898	missense_variant c.9053G>A p.Arg3018Lys			NS5A																A:15 G:0
KY964311	9447	C	T	snp	mat_peptide	+	9066/11697	3022/3898	synonymous_variant c.9066C>T p.Pro3022Pro			NS5A
KY964311	9483	A	C	snp	mat_peptide	+	9102/11697	3034/3898	synonymous_variant c.9102A>C p.Ser3034Ser			NS5A
KY964311	9483	A	G	snp	mat_peptide	+	9102/11697	3034/3898	synonymous_variant c.9102A>G p.Ser3034Ser			NS5A
KY964311	9492	A	C	snp	mat_peptide	+	9111/11697	3037/3898	synonymous_variant c.9111A>C p.Ala3037Ala			NS5A
KY964311	9492	A	T	snp	mat_peptide	+	9111/11697	3037/3898	synonymous_variant c.9111A>T p.Ala3037Ala			NS5A								T:10 A:0
KY964311	9501	T	C	snp	mat_peptide	+	9120/11697	3040/3898	synonymous_variant c.9120T>C p.Ala3040Ala			NS5A
KY964311	9503	G	A	snp	mat_peptide	+	9122/11697	3041/3898	missense_variant c.9122G>A p.Arg3041Lys			NS5A																A:13 G:0
KY964311	9513	C	T	snp	mat_peptide	+	9132/11697	3044/3898	synonymous_variant c.9132C>T p.Asn3044Asn			NS5A
KY964311	9516	G	A	snp	mat_peptide	+	9135/11697	3045/3898	synonymous_variant c.9135G>A p.Leu3045Leu			NS5A																A:13 G:0
KY964311	9531	C	T	snp	mat_peptide	+	9150/11697	3050/3898	synonymous_variant c.9150C>T p.Asp3050Asp			NS5A
KY964311	9540	A	G	snp	mat_peptide	+	9159/11697	3053/3898	synonymous_variant c.9159A>G p.Glu3053Glu			NS5A								G:11 A:0
KY964311	9556	A	G	snp	mat_peptide	+	9175/11697	3059/3898	missense_variant c.9175A>G p.Ile3059Val			NS5A								G:11 A:0						G:17 A:0		G:15 A:0
KY964311	9557	T	C	snp	mat_peptide	+	9176/11697	3059/3898	missense_variant c.9176T>C p.Ile3059Thr			NS5A								C:11 T:0						C:17 T:0		C:15 T:0
KY964311	9564	G	A	snp	mat_peptide	+	9183/11697	3061/3898	synonymous_variant c.9183G>A p.Gly3061Gly			NS5A														A:18 G:0
KY964311	9567	A	T	snp	mat_peptide	+	9186/11697	3062/3898	synonymous_variant c.9186A>T p.Arg3062Arg			NS5A								T:11 A:0
KY964311	9571	C	T	snp	mat_peptide	+	9190/11697	3064/3898	synonymous_variant c.9190C>T p.Leu3064Leu			NS5A
KY964311	9573	G	A	snp	mat_peptide	+	9192/11697	3064/3898	synonymous_variant c.9192G>A p.Leu3064Leu			NS5A								A:11 G:0						A:18 G:0		A:16 G:0
KY964311	9583	C	T	snp	mat_peptide	+	9202/11697	3068/3898	synonymous_variant c.9202C>T p.Leu3068Leu			NS5A														T:19 C:0		T:16 C:0
KY964311	9588	G	A	snp	mat_peptide	+	9207/11697	3069/3898	synonymous_variant c.9207G>A p.Arg3069Arg			NS5A														A:18 G:0		A:15 G:0
KY964311	9589	A	G	snp	mat_peptide	+	9208/11697	3070/3898	missense_variant c.9208A>G p.Ser3070Gly			NS5A																G:15 A:0
KY964311	9594	T	C	snp	mat_peptide	+	9213/11697	3071/3898	synonymous_variant c.9213T>C p.Phe3071Phe			NS5A																C:16 T:0
KY964311	9595	A	G	snp	mat_peptide	+	9214/11697	3072/3898	missense_variant c.9214A>G p.Asn3072Asp			NS5A														G:18 A:0
KY964311	9612	A	G	snp	mat_peptide	+	9231/11697	3077/3898	synonymous_variant c.9231A>G p.Glu3077Glu			NS5A
KY964311	9615	T	G	snp	mat_peptide	+	9234/11697	3078/3898	synonymous_variant c.9234T>G p.Leu3078Leu			NS5A
KY964311	9615	T	A	snp	mat_peptide	+	9234/11697	3078/3898	synonymous_variant c.9234T>A p.Leu3078Leu			NS5A								A:13 T:0						A:19 T:0		A:15 T:0
KY964311	9616	A	G	snp	mat_peptide	+	9235/11697	3079/3898	missense_variant c.9235A>G p.Ile3079Val			NS5A								G:13 A:0						G:19 A:0		G:15 A:0
KY964311	9621	T	C	snp	mat_peptide	+	9240/11697	3080/3898	synonymous_variant c.9240T>C p.Asp3080Asp			NS5A
KY964311	9637	T	C	snp	mat_peptide	+	9256/11697	3086/3898	synonymous_variant c.9256T>C p.Leu3086Leu			NS5A														C:19 T:0
KY964311	9639	G	A	snp	mat_peptide	+	9258/11697	3086/3898	synonymous_variant c.9258G>A p.Leu3086Leu			NS5A								A:15 G:0
KY964311	9645	G	A	snp	mat_peptide	+	9264/11697	3088/3898	synonymous_variant c.9264G>A p.Arg3088Arg			NS5A
KY964311	9660	T	C	snp	mat_peptide	+	9279/11697	3093/3898	synonymous_variant c.9279T>C p.Ala3093Ala			NS5A
KY964311	9663	C	T	snp	mat_peptide	+	9282/11697	3094/3898	synonymous_variant c.9282C>T p.Leu3094Leu			NS5A														T:18 C:0		T:16 C:0
KY964311	9669	A	G	snp	mat_peptide	+	9288/11697	3096/3898	synonymous_variant c.9288A>G p.Leu3096Leu			NS5A								G:15 A:0						G:17 A:0		G:15 A:0
KY964311	9673	C	A	snp	mat_peptide	+	9292/11697	3098/3898	synonymous_variant c.9292C>A p.Arg3098Arg			NS5A														A:17 C:0
KY964311	9674	G	A	snp	mat_peptide	+	9293/11697	3098/3898	missense_variant c.9293G>A p.Arg3098Gln			NS5A														A:17 G:0
KY964311	9681	G	A	snp	mat_peptide	+	9300/11697	3100/3898	synonymous_variant c.9300G>A p.Arg3100Arg			NS5A
KY964311	9682	G	C	snp	mat_peptide	+	9301/11697	3101/3898	missense_variant c.9301G>C p.Ala3101Pro			NS5A														C:18 G:0		C:17 G:0
KY964311	9693	A	G	snp	mat_peptide	+	9312/11697	3104/3898	synonymous_variant c.9312A>G p.Val3104Val			NS5A								G:15 A:0								G:16 A:0
KY964311	9702	C	T	snp	mat_peptide	+	9321/11697	3107/3898	synonymous_variant c.9321C>T p.Ala3107Ala			NS5A
KY964311	9705	T	A	snp	mat_peptide	+	9324/11697	3108/3898	synonymous_variant c.9324T>A p.Thr3108Thr			NS5A								A:13 T:0						A:18 T:0		A:16 T:0
KY964311	9705	T	G	snp	mat_peptide	+	9324/11697	3108/3898	synonymous_variant c.9324T>G p.Thr3108Thr			NS5A
KY964311	9708	T	C	snp	mat_peptide	+	9327/11697	3109/3898	synonymous_variant c.9327T>C p.Val3109Val			NS5A														C:18 T:0
KY964311	9710	A	G	snp	mat_peptide	+	9329/11697	3110/3898	missense_variant c.9329A>G p.Lys3110Arg			NS5A								G:13 A:0								G:16 A:0
KY964311	9714	A	G	snp	mat_peptide	+	9333/11697	3111/3898	synonymous_variant c.9333A>G p.Glu3111Glu			NS5A								G:13 A:0						G:18 A:0		G:17 A:0
KY964311	9717	A	G	snp	mat_peptide	+	9336/11697	3112/3898	synonymous_variant c.9336A>G p.Leu3112Leu			NS5A
KY964311	9718	T	C	snp	mat_peptide	+	9337/11697	3113/3898	synonymous_variant c.9337T>C p.Leu3113Leu			NS5A														C:18 T:0
KY964311	9723	A	G	snp	mat_peptide	+	9342/11697	3114/3898	synonymous_variant c.9342A>G p.Glu3114Glu			NS5A								G:13 A:0						G:18 A:0		G:18 A:0
KY964311	9729	A	G	snp	mat_peptide	+	9348/11697	3116/3898	synonymous_variant c.9348A>G p.Glu3116Glu			NS5A								G:12 A:0						G:18 A:0		G:18 A:0
KY964311	9731	A	T	snp	mat_peptide	+	9350/11697	3117/3898	missense_variant c.9350A>T p.Glu3117Val			NS5A								T:11 A:0
KY964311	9748	A	G	snp	mat_peptide	+	9367/11697	3123/3898	missense_variant c.9367A>G p.Asn3123Asp			NS5A
KY964311	9749	A	G	snp	mat_peptide	+	9368/11697	3123/3898	missense_variant c.9368A>G p.Asn3123Ser			NS5A								G:12 A:0
KY964311	9756	C	T	snp	mat_peptide	+	9375/11697	3125/3898	synonymous_variant c.9375C>T p.Phe3125Phe			NS5A								T:12 C:0								T:16 C:0
KY964311	9762	A	G	snp	mat_peptide	+	9381/11697	3127/3898	synonymous_variant c.9381A>G p.Ala3127Ala			NS5A														G:18 A:0		G:16 A:0
KY964311	9768	T	A	snp	mat_peptide	+	9387/11697	3129/3898	missense_variant c.9387T>A p.Asp3129Glu			NS5A
KY964311	9777	C	T	snp	mat_peptide	+	9396/11697	3132/3898	synonymous_variant c.9396C>T p.Phe3132Phe			NS5A
KY964311	9780	G	A	snp	mat_peptide	+	9399/11697	3133/3898	synonymous_variant c.9399G>A p.Leu3133Leu			NS5A																A:18 G:0
KY964311	9786	A	G	snp	mat_peptide	+	9405/11697	3135/3898	synonymous_variant c.9405A>G p.Val3135Val			NS5A								G:13 A:0
KY964311	9788	C	T	snp	mat_peptide	+	9407/11697	3136/3898	missense_variant c.9407C>T p.Ala3136Val			NS5A
KY964311	9790	T	C	snp	mat_peptide	+	9409/11697	3137/3898	synonymous_variant c.9409T>C p.Leu3137Leu			NS5A														C:18 T:0		C:16 T:0
KY964311	9801	C	T	snp	mat_peptide	+	9420/11697	3140/3898	synonymous_variant c.9420C>T p.Asp3140Asp			NS5A
KY964311	9819	C	A	snp	mat_peptide	+	9438/11697	3146/3898	synonymous_variant c.9438C>A p.Gly3146Gly			NS5A								A:15 C:0
KY964311	9819	C	T	snp	mat_peptide	+	9438/11697	3146/3898	synonymous_variant c.9438C>T p.Gly3146Gly			NS5A														T:19 C:0		T:19 C:0
KY964311	9825	G	A	snp	mat_peptide	+	9444/11697	3148/3898	synonymous_variant c.9444G>A p.Val3148Val			NS5A								A:15 G:0						A:19 G:0		A:19 G:0
KY964311	9828	T	C	snp	mat_peptide	+	9447/11697	3149/3898	synonymous_variant c.9447T>C p.Asp3149Asp			NS5A																C:19 T:0
KY964311	9831	A	G	snp	mat_peptide	+	9450/11697	3150/3898	synonymous_variant c.9450A>G p.Lys3150Lys			NS5A
KY964311	9834	A	G	snp	mat_peptide	+	9453/11697	3151/3898	synonymous_variant c.9453A>G p.Val3151Val			NS5A								G:16 A:0
KY964311	9839	A	G	snp	mat_peptide	+	9458/11697	3153/3898	missense_variant c.9458A>G p.Asp3153Gly			NS5A
KY964311	9840	T	C	snp	mat_peptide	+	9459/11697	3153/3898	synonymous_variant c.9459T>C p.Asp3153Asp			NS5A
KY964311	9846	A	G	snp	mat_peptide	+	9465/11697	3155/3898	synonymous_variant c.9465A>G p.Ala3155Ala			NS5A								G:15 A:0
KY964311	9852	A	G	snp	mat_peptide	+	9471/11697	3157/3898	synonymous_variant c.9471A>G p.Gly3157Gly			NS5A								G:15 A:0								G:19 A:0
KY964311	9855	A	T	snp	mat_peptide	+	9474/11697	3158/3898	synonymous_variant c.9474A>T p.Leu3158Leu			NS5A								T:17 A:0
KY964311	9861	T	C	snp	mat_peptide	+	9480/11697	3160/3898	synonymous_variant c.9480T>C p.Ala3160Ala			NS5A								C:17 T:0						C:19 T:0		C:19 T:0
KY964311	9873	A	G	snp	mat_peptide	+	9492/11697	3164/3898	synonymous_variant c.9492A>G p.Thr3164Thr			NS5A
KY964311	9880	G	A	snp	mat_peptide	+	9499/11697	3167/3898	missense_variant c.9499G>A p.Val3167Ile			NS5A
KY964311	9882	A	G	snp	mat_peptide	+	9501/11697	3167/3898	synonymous_variant c.9501A>G p.Val3167Val			NS5A								G:17 A:0								G:19 A:0
KY964311	9885	A	G	snp	mat_peptide	+	9504/11697	3168/3898	synonymous_variant c.9504A>G p.Lys3168Lys			NS5A								G:17 A:0								G:19 A:0
KY964311	9891	A	G	snp	mat_peptide	+	9510/11697	3170/3898	synonymous_variant c.9510A>G p.Val3170Val			NS5A								G:17 A:0
KY964311	9894	T	C	snp	mat_peptide	+	9513/11697	3171/3898	synonymous_variant c.9513T>C p.Gly3171Gly			NS5A
KY964311	9900	A	G	snp	mat_peptide	+	9519/11697	3173/3898	synonymous_variant c.9519A>G p.Arg3173Arg			NS5A														G:19 A:0
KY964311	9909	A	G	snp	mat_peptide	+	9528/11697	3176/3898	synonymous_variant c.9528A>G p.Thr3176Thr			NS5A
KY964311	9909	A	C	snp	mat_peptide	+	9528/11697	3176/3898	synonymous_variant c.9528A>C p.Thr3176Thr			NS5A								C:16 A:0
KY964311	9918	G	A	snp	mat_peptide	+	9537/11697	3179/3898	synonymous_variant c.9537G>A p.Leu3179Leu			NS5A
KY964311	9936	A	G	snp	mat_peptide	+	9555/11697	3185/3898	synonymous_variant c.9555A>G p.Gln3185Gln			NS5B								G:17 A:0								G:19 A:0
KY964311	9937	G	A	snp	mat_peptide	+	9556/11697	3186/3898	missense_variant c.9556G>A p.Ala3186Thr			NS5B
KY964311	9944	G	A	snp	mat_peptide	+	9563/11697	3188/3898	missense_variant c.9563G>A p.Ser3188Asn			NS5B								A:17 G:0								A:20 G:0
KY964311	9945	C	T	snp	mat_peptide	+	9564/11697	3188/3898	synonymous_variant c.9564C>T p.Ser3188Ser			NS5B								T:17 C:0						T:20 C:0
KY964311	9948	A	G	snp	mat_peptide	+	9567/11697	3189/3898	synonymous_variant c.9567A>G p.Lys3189Lys			NS5B
KY964311	9951	C	G	snp	mat_peptide	+	9570/11697	3190/3898	missense_variant c.9570C>G p.His3190Gln			NS5B								G:17 C:0						G:20 C:0		G:20 C:0
KY964311	9956	G	A	snp	mat_peptide	+	9575/11697	3192/3898	missense_variant c.9575G>A p.Ser3192Asn			NS5B
KY964311	9957	C	T	snp	mat_peptide	+	9576/11697	3192/3898	synonymous_variant c.9576C>T p.Ser3192Ser			NS5B
KY964311	9958	T	C	snp	mat_peptide	+	9577/11697	3193/3898	synonymous_variant c.9577T>C p.Leu3193Leu			NS5B																C:20 T:0
KY964311	9963	C	T	snp	mat_peptide	+	9582/11697	3194/3898	synonymous_variant c.9582C>T p.Thr3194Thr			NS5B
KY964311	9969	G	A	snp	mat_peptide	+	9588/11697	3196/3898	synonymous_variant c.9588G>A p.Leu3196Leu			NS5B								A:18 G:0								A:20 G:0
KY964311	9972	C	T	snp	mat_peptide	+	9591/11697	3197/3898	synonymous_variant c.9591C>T p.Phe3197Phe			NS5B								T:18 C:0								T:20 C:0
KY964311	9978	A	G	snp	mat_peptide	+	9597/11697	3199/3898	synonymous_variant c.9597A>G p.Glu3199Glu			NS5B								G:18 A:0
KY964311	9979	T	C	snp	mat_peptide	+	9598/11697	3200/3898	synonymous_variant c.9598T>C p.Leu3200Leu			NS5B								C:18 T:0						C:20 T:0		C:20 T:0
KY964311	9981	G	A	snp	mat_peptide	+	9600/11697	3200/3898	synonymous_variant c.9600G>A p.Leu3200Leu			NS5B								A:19 G:0
KY964311	9984	G	A	snp	mat_peptide	+	9603/11697	3201/3898	synonymous_variant c.9603G>A p.Leu3201Leu			NS5B
KY964311	9987	C	T	snp	mat_peptide	+	9606/11697	3202/3898	synonymous_variant c.9606C>T p.Leu3202Leu			NS5B														T:20 C:0		T:20 C:0
KY964311	9987	C	A	snp	mat_peptide	+	9606/11697	3202/3898	synonymous_variant c.9606C>A p.Leu3202Leu			NS5B								A:20 C:0
KY964311	9990	T	C	snp	mat_peptide	+	9609/11697	3203/3898	synonymous_variant c.9609T>C p.Arg3203Arg			NS5B
KY964311	9996	C	T	snp	mat_peptide	+	9615/11697	3205/3898	synonymous_variant c.9615C>T p.Pro3205Pro			NS5B
KY964311	10001	A	G	snp	mat_peptide	+	9620/11697	3207/3898	missense_variant c.9620A>G p.Lys3207Arg			NS5B
KY964311	10003	A	G	snp	mat_peptide	+	9622/11697	3208/3898	missense_variant c.9622A>G p.Ile3208Val			NS5B																G:19 A:0
KY964311	10004	T	C	snp	mat_peptide	+	9623/11697	3208/3898	missense_variant c.9623T>C p.Ile3208Thr			NS5B														C:20 T:0		C:19 T:0
KY964311	10005	A	G	snp	mat_peptide	+	9624/11697	3208/3898	missense_variant c.9624A>G p.Ile3208Met			NS5B
KY964311	10008	G	A	snp	mat_peptide	+	9627/11697	3209/3898	synonymous_variant c.9627G>A p.Lys3209Lys			NS5B
KY964311	10010	A	G	snp	mat_peptide	+	9629/11697	3210/3898	missense_variant c.9629A>G p.Asn3210Ser			NS5B								G:20 A:0
KY964311	10014	C	T	snp	mat_peptide	+	9633/11697	3211/3898	synonymous_variant c.9633C>T p.Asn3211Asn			NS5B								T:20 C:0						T:20 C:0		T:19 C:0
KY964311	10029	A	G	snp	mat_peptide	+	9648/11697	3216/3898	synonymous_variant c.9648A>G p.Ala3216Ala			NS5B
KY964311	10032	G	A	snp	mat_peptide	+	9651/11697	3217/3898	synonymous_variant c.9651G>A p.Ser3217Ser			NS5B								A:20 G:0						A:20 G:0		A:19 G:0
KY964311	10047	T	C	snp	mat_peptide	+	9666/11697	3222/3898	synonymous_variant c.9666T>C p.Ala3222Ala			NS5B
KY964311	10050	A	G	snp	mat_peptide	+	9669/11697	3223/3898	synonymous_variant c.9669A>G p.Gln3223Gln			NS5B								G:18 A:0						G:20 A:0		G:19 A:0
KY964311	10053	C	T	snp	mat_peptide	+	9672/11697	3224/3898	synonymous_variant c.9672C>T p.Gly3224Gly			NS5B
KY964311	10062	G	A	snp	mat_peptide	+	9681/11697	3227/3898	synonymous_variant c.9681G>A p.Glu3227Glu			NS5B
KY964311	10068	C	T	snp	mat_peptide	+	9687/11697	3229/3898	synonymous_variant c.9687C>T p.Leu3229Leu			NS5B								T:20 C:0
KY964311	10080	C	T	snp	mat_peptide	+	9699/11697	3233/3898	synonymous_variant c.9699C>T p.Val3233Val			NS5B								T:20 C:0						T:20 C:0		T:18 C:0
KY964311	10092	C	T	snp	mat_peptide	+	9711/11697	3237/3898	synonymous_variant c.9711C>T p.Thr3237Thr			NS5B
KY964311	10095	A	T	snp	mat_peptide	+	9714/11697	3238/3898	synonymous_variant c.9714A>T p.Ile3238Ile			NS5B
KY964311	10101	C	T	snp	mat_peptide	+	9720/11697	3240/3898	synonymous_variant c.9720C>T p.Ala3240Ala			NS5B																T:19 C:0
KY964311	10113	G	A	snp	mat_peptide	+	9732/11697	3244/3898	synonymous_variant c.9732G>A p.Lys3244Lys			NS5B								A:20 G:0
KY964311	10119	C	T	snp	mat_peptide	+	9738/11697	3246/3898	synonymous_variant c.9738C>T p.His3246His			NS5B
KY964311	10125	T	C	snp	mat_peptide	+	9744/11697	3248/3898	synonymous_variant c.9744T>C p.Tyr3248Tyr			NS5B																C:19 T:0
KY964311	10128	G	A	snp	mat_peptide	+	9747/11697	3249/3898	synonymous_variant c.9747G>A p.Glu3249Glu			NS5B								A:20 G:0								A:19 G:0
KY964311	10133	A	T	snp	mat_peptide	+	9752/11697	3251/3898	missense_variant c.9752A>T p.Tyr3251Phe			NS5B
KY964311	10135	C	T	snp	mat_peptide	+	9754/11697	3252/3898	synonymous_variant c.9754C>T p.Leu3252Leu			NS5B
KY964311	10141	C	T	snp	mat_peptide	+	9760/11697	3254/3898	synonymous_variant c.9760C>T p.Leu3254Leu			NS5B
KY964311	10143	G	A	snp	mat_peptide	+	9762/11697	3254/3898	synonymous_variant c.9762G>A p.Leu3254Leu			NS5B
KY964311	10149	T	C	snp	mat_peptide	+	9768/11697	3256/3898	synonymous_variant c.9768T>C p.Asp3256Asp			NS5B
KY964311	10153	T	C	snp	mat_peptide	+	9772/11697	3258/3898	synonymous_variant c.9772T>C p.Leu3258Leu			NS5B
KY964311	10155	A	G	snp	mat_peptide	+	9774/11697	3258/3898	synonymous_variant c.9774A>G p.Leu3258Leu			NS5B								G:16 A:0
KY964311	10158	G	A	snp	mat_peptide	+	9777/11697	3259/3898	synonymous_variant c.9777G>A p.Glu3259Glu			NS5B								A:16 G:0						A:20 G:0		A:19 G:0
KY964311	10164	A	G	snp	mat_peptide	+	9783/11697	3261/3898	synonymous_variant c.9783A>G p.Glu3261Glu			NS5B
KY964311	10167	G	A	snp	mat_peptide	+	9786/11697	3262/3898	synonymous_variant c.9786G>A p.Glu3262Glu			NS5B								A:18 G:0
KY964311	10170	G	T	snp	mat_peptide	+	9789/11697	3263/3898	missense_variant c.9789G>T p.Lys3263Asn			NS5B
KY964311	10173	G	A	snp	mat_peptide	+	9792/11697	3264/3898	synonymous_variant c.9792G>A p.Lys3264Lys			NS5B								A:18 G:0
KY964311	10176	A	G	snp	mat_peptide	+	9795/11697	3265/3898	synonymous_variant c.9795A>G p.Pro3265Pro			NS5B
KY964311	10179	A	G	snp	mat_peptide	+	9798/11697	3266/3898	synonymous_variant c.9798A>G p.Lys3266Lys			NS5B								G:17 A:0						G:19 A:0		G:19 A:0
KY964311	10180	G	A	snp	mat_peptide	+	9799/11697	3267/3898	missense_variant c.9799G>A p.Gly3267Ser			NS5B																A:19 G:0
KY964311	10180	G	T	snp	mat_peptide	+	9799/11697	3267/3898	missense_variant c.9799G>T p.Gly3267Cys			NS5B								T:17 G:0						T:19 G:0
KY964311	10182	T	C	snp	mat_peptide	+	9801/11697	3267/3898	synonymous_variant c.9801T>C p.Gly3267Gly			NS5B
KY964311	10188	T	C	snp	mat_peptide	+	9807/11697	3269/3898	synonymous_variant c.9807T>C p.Asp3269Asp			NS5B								C:18 T:0
KY964311	10189	A	G	snp	mat_peptide	+	9808/11697	3270/3898	missense_variant c.9808A>G p.Thr3270Ala			NS5B														G:20 A:0
KY964311	10192	G	T	snp	mat_peptide	+	9811/11697	3271/3898	missense_variant c.9811G>T p.Val3271Leu			NS5B
KY964311	10200	A	G	snp	mat_peptide	+	9819/11697	3273/3898	synonymous_variant c.9819A>G p.Arg3273Arg			NS5B
KY964311	10201	G	A	snp	mat_peptide	+	9820/11697	3274/3898	missense_variant c.9820G>A p.Glu3274Lys			NS5B
KY964311	10202	A	G	snp	mat_peptide	+	9821/11697	3274/3898	missense_variant c.9821A>G p.Glu3274Gly			NS5B
KY964311	10209	C	T	snp	mat_peptide	+	9828/11697	3276/3898	synonymous_variant c.9828C>T p.Asn3276Asn			NS5B
KY964311	10210	A	G	snp	mat_peptide	+	9829/11697	3277/3898	missense_variant c.9829A>G p.Lys3277Glu			NS5B
KY964311	10211	A	T	snp	mat_peptide	+	9830/11697	3277/3898	missense_variant c.9830A>T p.Lys3277Met			NS5B
KY964311	10221	C	A	snp	mat_peptide	+	9840/11697	3280/3898	synonymous_variant c.9840C>A p.Leu3280Leu			NS5B														A:20 C:0
KY964311	10224	A	G	snp	mat_peptide	+	9843/11697	3281/3898	synonymous_variant c.9843A>G p.Lys3281Lys			NS5B
KY964311	10226	A	G	snp	mat_peptide	+	9845/11697	3282/3898	missense_variant c.9845A>G p.Lys3282Arg			NS5B
KY964311	10228	A	G	snp	mat_peptide	+	9847/11697	3283/3898	missense_variant c.9847A>G p.Ile3283Val			NS5B								G:18 A:0								G:18 A:0
KY964311	10230	A	G	snp	mat_peptide	+	9849/11697	3283/3898	missense_variant c.9849A>G p.Ile3283Met			NS5B								G:16 A:0								G:18 A:0
KY964311	10232	A	G	snp	mat_peptide	+	9851/11697	3284/3898	missense_variant c.9851A>G p.Lys3284Arg			NS5B								G:16 A:0								G:18 A:0
KY964311	10234	C	T	snp	mat_peptide	+	9853/11697	3285/3898	missense_variant c.9853C>T p.His3285Tyr			NS5B
KY964311	10239	A	G	snp	mat_peptide	+	9858/11697	3286/3898	synonymous_variant c.9858A>G p.Gln3286Gln			NS5B								G:16 A:0								G:19 A:0
KY964311	10245	C	T	snp	mat_peptide	+	9864/11697	3288/3898	synonymous_variant c.9864C>T p.Asn3288Asn			NS5B								T:16 C:0
KY964311	10248	C	T	snp	mat_peptide	+	9867/11697	3289/3898	synonymous_variant c.9867C>T p.Leu3289Leu			NS5B
KY964311	10254	A	G	snp	mat_peptide	+	9873/11697	3291/3898	synonymous_variant c.9873A>G p.Thr3291Thr			NS5B
KY964311	10257	G	A	snp	mat_peptide	+	9876/11697	3292/3898	synonymous_variant c.9876G>A p.Lys3292Lys			NS5B
KY964311	10260	A	G	snp	mat_peptide	+	9879/11697	3293/3898	synonymous_variant c.9879A>G p.Lys3293Lys			NS5B
KY964311	10263	T	C	snp	mat_peptide	+	9882/11697	3294/3898	synonymous_variant c.9882T>C p.Ile3294Ile			NS5B								C:16 T:0						C:20 T:0		C:19 T:0
KY964311	10269	T	C	snp	mat_peptide	+	9888/11697	3296/3898	synonymous_variant c.9888T>C p.Asn3296Asn			NS5B								C:16 T:0						C:20 T:0		C:19 T:0
KY964311	10272	T	C	snp	mat_peptide	+	9891/11697	3297/3898	synonymous_variant c.9891T>C p.Pro3297Pro			NS5B
KY964311	10275	G	A	snp	mat_peptide	+	9894/11697	3298/3898	synonymous_variant c.9894G>A p.Gly3298Gly			NS5B								A:16 G:0						A:20 G:0		A:19 G:0
KY964311	10284	G	A	snp	mat_peptide	+	9903/11697	3301/3898	synonymous_variant c.9903G>A p.Ser3301Ser			NS5B								A:16 G:0						A:20 G:0		A:19 G:0
KY964311	10293	A	G	snp	mat_peptide	+	9912/11697	3304/3898	synonymous_variant c.9912A>G p.Leu3304Leu			NS5B
KY964311	10305	G	A	snp	mat_peptide	+	9924/11697	3308/3898	synonymous_variant c.9924G>A p.Gly3308Gly			NS5B
KY964311	10317	C	T	snp	mat_peptide	+	9936/11697	3312/3898	synonymous_variant c.9936C>T p.Asn3312Asn			NS5B
KY964311	10320	C	T	snp	mat_peptide	+	9939/11697	3313/3898	synonymous_variant c.9939C>T p.Ile3313Ile			NS5B								T:13 C:0								T:18 C:0
KY964311	10323	C	T	snp	mat_peptide	+	9942/11697	3314/3898	synonymous_variant c.9942C>T p.Tyr3314Tyr			NS5B								T:13 C:0						T:19 C:0		T:18 C:0
KY964311	10326	C	T	snp	mat_peptide	+	9945/11697	3315/3898	synonymous_variant c.9945C>T p.Asn3315Asn			NS5B														T:19 C:0		T:18 C:0
KY964311	10329	C	T	snp	mat_peptide	+	9948/11697	3316/3898	synonymous_variant c.9948C>T p.Asn3316Asn			NS5B								T:12 C:0
KY964311	10335	T	C	snp	mat_peptide	+	9954/11697	3318/3898	synonymous_variant c.9954T>C p.Ile3318Ile			NS5B
KY964311	10339	T	G	snp	mat_peptide	+	9958/11697	3320/3898	missense_variant c.9958T>G p.Ser3320Ala			NS5B
KY964311	10339	T	A	snp	mat_peptide	+	9958/11697	3320/3898	missense_variant c.9958T>A p.Ser3320Thr			NS5B								A:12 T:0								A:18 T:0
KY964311	10345	C	A	snp	mat_peptide	+	9964/11697	3322/3898	missense_variant c.9964C>A p.Leu3322Ile			NS5B								A:10 C:0
KY964311	10347	A	G	snp	mat_peptide	+	9966/11697	3322/3898	synonymous_variant c.9966A>G p.Leu3322Leu			NS5B								G:10 A:0
KY964311	10353	T	A	snp	mat_peptide	+	9972/11697	3324/3898	synonymous_variant c.9972T>A p.Gly3324Gly			NS5B								A:10 T:0
KY964311	10360	G	A	snp	mat_peptide	+	9979/11697	3327/3898	missense_variant c.9979G>A p.Val3327Ile			NS5B								A:10 G:0						A:20 G:0
KY964311	10365	G	A	snp	mat_peptide	+	9984/11697	3328/3898	synonymous_variant c.9984G>A p.Arg3328Arg			NS5B																A:18 G:0
KY964311	10366	C	T	snp	mat_peptide	+	9985/11697	3329/3898	synonymous_variant c.9985C>T p.Leu3329Leu			NS5B								T:10 C:0
KY964311	10368	G	A	snp	mat_peptide	+	9987/11697	3329/3898	synonymous_variant c.9987G>A p.Leu3329Leu			NS5B
KY964311	10377	A	G	snp	mat_peptide	+	9996/11697	3332/3898	synonymous_variant c.9996A>G p.Leu3332Leu			NS5B
KY964311	10380	G	A	snp	mat_peptide	+	9999/11697	3333/3898	synonymous_variant c.9999G>A p.Pro3333Pro			NS5B								A:12 G:0						A:20 G:0		A:18 G:0
KY964311	10383	C	T	snp	mat_peptide	+	10002/11697	3334/3898	synonymous_variant c.10002C>T p.Val3334Val			NS5B
KY964311	10383	C	G	snp	mat_peptide	+	10002/11697	3334/3898	synonymous_variant c.10002C>G p.Val3334Val			NS5B
KY964311	10386	T	C	snp	mat_peptide	+	10005/11697	3335/3898	synonymous_variant c.10005T>C p.Val3335Val			NS5B								C:12 T:0
KY964311	10389	A	G	snp	mat_peptide	+	10008/11697	3336/3898	synonymous_variant c.10008A>G p.Arg3336Arg			NS5B
KY964311	10398	T	C	snp	mat_peptide	+	10017/11697	3339/3898	synonymous_variant c.10017T>C p.Thr3339Thr			NS5B
KY964311	10401	C	T	snp	mat_peptide	+	10020/11697	3340/3898	synonymous_variant c.10020C>T p.Asp3340Asp			NS5B																T:18 C:0
KY964311	10410	C	T	snp	mat_peptide	+	10029/11697	3343/3898	synonymous_variant c.10029C>T p.Ser3343Ser			NS5B														T:20 C:0		T:18 C:0
KY964311	10416	C	T	snp	mat_peptide	+	10035/11697	3345/3898	synonymous_variant c.10035C>T p.His3345His			NS5B								T:12 C:0								T:18 C:0
KY964311	10425	C	T	snp	mat_peptide	+	10044/11697	3348/3898	synonymous_variant c.10044C>T p.Ile3348Ile			NS5B
KY964311	10429	G	A	snp	mat_peptide	+	10048/11697	3350/3898	missense_variant c.10048G>A p.Asp3350Asn			NS5B
KY964311	10431	T	C	snp	mat_peptide	+	10050/11697	3350/3898	synonymous_variant c.10050T>C p.Asp3350Asp			NS5B														C:20 T:0
KY964311	10437	A	T	snp	mat_peptide	+	10056/11697	3352/3898	synonymous_variant c.10056A>T p.Ile3352Ile			NS5B
KY964311	10445	A	G	snp	mat_peptide	+	10064/11697	3355/3898	missense_variant c.10064A>G p.Asn3355Ser			NS5B
KY964311	10446	C	T	snp	mat_peptide	+	10065/11697	3355/3898	synonymous_variant c.10065C>T p.Asn3355Asn			NS5B								T:12 C:0								T:18 C:0
KY964311	10452	T	C	snp	mat_peptide	+	10071/11697	3357/3898	synonymous_variant c.10071T>C p.Asn3357Asn			NS5B																C:18 T:0
KY964311	10461	C	T	snp	mat_peptide	+	10080/11697	3360/3898	synonymous_variant c.10080C>T p.Ser3360Ser			NS5B
KY964311	10464	A	G	snp	mat_peptide	+	10083/11697	3361/3898	synonymous_variant c.10083A>G p.Pro3361Pro			NS5B																G:17 A:0
KY964311	10468	C	T	snp	mat_peptide	+	10087/11697	3363/3898	synonymous_variant c.10087C>T p.Leu3363Leu			NS5B																T:17 C:0
KY964311	10470	A	G	snp	mat_peptide	+	10089/11697	3363/3898	synonymous_variant c.10089A>G p.Leu3363Leu			NS5B								G:12 A:0
KY964311	10473	T	C	snp	mat_peptide	+	10092/11697	3364/3898	synonymous_variant c.10092T>C p.His3364His			NS5B
KY964311	10476	C	T	snp	mat_peptide	+	10095/11697	3365/3898	synonymous_variant c.10095C>T p.Asp3365Asp			NS5B								T:12 C:0						T:20 C:0		T:17 C:0
KY964311	10480	T	C	snp	mat_peptide	+	10099/11697	3367/3898	synonymous_variant c.10099T>C p.Leu3367Leu			NS5B
KY964311	10482	G	A	snp	mat_peptide	+	10101/11697	3367/3898	synonymous_variant c.10101G>A p.Leu3367Leu			NS5B																A:17 G:0
KY964311	10488	A	G	snp	mat_peptide	+	10107/11697	3369/3898	synonymous_variant c.10107A>G p.Glu3369Glu			NS5B								G:14 A:0						G:20 A:0		G:17 A:0
KY964311	10489	A	G	snp	mat_peptide	+	10108/11697	3370/3898	missense_variant c.10108A>G p.Ile3370Val			NS5B
KY964311	10491	C	T	snp	mat_peptide	+	10110/11697	3370/3898	synonymous_variant c.10110C>T p.Ile3370Ile			NS5B
KY964311	10494	T	C	snp	mat_peptide	+	10113/11697	3371/3898	synonymous_variant c.10113T>C p.Phe3371Phe			NS5B
KY964311	10497	C	T	snp	mat_peptide	+	10116/11697	3372/3898	synonymous_variant c.10116C>T p.His3372His			NS5B								T:14 C:0
KY964311	10510	C	T	snp	mat_peptide	+	10129/11697	3377/3898	missense_variant c.10129C>T p.Pro3377Ser			NS5B
KY964311	10512	C	T	snp	mat_peptide	+	10131/11697	3377/3898	synonymous_variant c.10131C>T p.Pro3377Pro			NS5B
KY964311	10516	C	T	snp	mat_peptide	+	10135/11697	3379/3898	synonymous_variant c.10135C>T p.Leu3379Leu			NS5B
KY964311	10520	A	G	snp	mat_peptide	+	10139/11697	3380/3898	missense_variant c.10139A>G p.Lys3380Arg			NS5B								G:12 A:0								G:16 A:0
KY964311	10521	G	A	snp	mat_peptide	+	10140/11697	3380/3898	synonymous_variant c.10140G>A p.Lys3380Lys			NS5B								A:12 G:0
KY964311	10527	T	C	snp	mat_peptide	+	10146/11697	3382/3898	synonymous_variant c.10146T>C p.Thr3382Thr			NS5B								C:12 T:0						C:20 T:0		C:16 T:0
KY964311	10530	C	T	snp	mat_peptide	+	10149/11697	3383/3898	synonymous_variant c.10149C>T p.Tyr3383Tyr			NS5B
KY964311	10533	C	T	snp	mat_peptide	+	10152/11697	3384/3898	synonymous_variant c.10152C>T p.Gly3384Gly			NS5B								T:12 C:0								T:16 C:0
KY964311	10539	G	A	snp	mat_peptide	+	10158/11697	3386/3898	synonymous_variant c.10158G>A p.Val3386Val			NS5B
KY964311	10540	T	A	snp	mat_peptide	+	10159/11697	3387/3898	missense_variant c.10159T>A p.Ser3387Thr			NS5B								A:12 T:0						A:20 T:0		A:15 T:0
KY964311	10542	A	G	snp	mat_peptide	+	10161/11697	3387/3898	synonymous_variant c.10161A>G p.Ser3387Ser			NS5B								G:12 A:0								G:15 A:0
KY964311	10548	A	G	snp	mat_peptide	+	10167/11697	3389/3898	synonymous_variant c.10167A>G p.Glu3389Glu			NS5B								G:12 A:0								G:17 A:0
KY964311	10551	A	G	snp	mat_peptide	+	10170/11697	3390/3898	synonymous_variant c.10170A>G p.Gln3390Gln			NS5B
KY964311	10554	T	C	snp	mat_peptide	+	10173/11697	3391/3898	synonymous_variant c.10173T>C p.Leu3391Leu			NS5B																C:17 T:0
KY964311	10563	G	A	snp	mat_peptide	+	10182/11697	3394/3898	synonymous_variant c.10182G>A p.Gly3394Gly			NS5B
KY964311	10566	C	T	snp	mat_peptide	+	10185/11697	3395/3898	synonymous_variant c.10185C>T p.Ile3395Ile			NS5B								T:14 C:0						T:20 C:0		T:17 C:0
KY964311	10569	C	T	snp	mat_peptide	+	10188/11697	3396/3898	synonymous_variant c.10188C>T p.Asn3396Asn			NS5B								T:14 C:0
KY964311	10590	T	C	snp	mat_peptide	+	10209/11697	3403/3898	synonymous_variant c.10209T>C p.Phe3403Phe			NS5B
KY964311	10591	C	T	snp	mat_peptide	+	10210/11697	3404/3898	synonymous_variant c.10210C>T p.Leu3404Leu			NS5B
KY964311	10596	A	G	snp	mat_peptide	+	10215/11697	3405/3898	synonymous_variant c.10215A>G p.Glu3405Glu			NS5B								G:16 A:0								G:17 A:0
KY964311	10608	A	T	snp	mat_peptide	+	10227/11697	3409/3898	synonymous_variant c.10227A>T p.Val3409Val			NS5B								T:18 A:0						T:20 A:0		T:16 A:0
KY964311	10611	G	A	snp	mat_peptide	+	10230/11697	3410/3898	synonymous_variant c.10230G>A p.Gly3410Gly			NS5B								A:18 G:0						A:20 G:0		A:16 G:0
KY964311	10614	A	G	snp	mat_peptide	+	10233/11697	3411/3898	synonymous_variant c.10233A>G p.Glu3411Glu			NS5B
KY964311	10632	G	A	snp	mat_peptide	+	10251/11697	3417/3898	synonymous_variant c.10251G>A p.Lys3417Lys			NS5B
KY964311	10636	T	C	snp	mat_peptide	+	10255/11697	3419/3898	synonymous_variant c.10255T>C p.Leu3419Leu			NS5B								C:18 T:0						C:20 T:0		C:17 T:0
KY964311	10650	A	G	snp	mat_peptide	+	10269/11697	3423/3898	synonymous_variant c.10269A>G p.Leu3423Leu			NS5B								G:16 A:0
KY964311	10653	T	A	snp	mat_peptide	+	10272/11697	3424/3898	synonymous_variant c.10272T>A p.Ile3424Ile			NS5B
KY964311	10653	T	C	snp	mat_peptide	+	10272/11697	3424/3898	synonymous_variant c.10272T>C p.Ile3424Ile			NS5B								C:16 T:0						C:20 T:0		C:17 T:0
KY964311	10656	A	G	snp	mat_peptide	+	10275/11697	3425/3898	synonymous_variant c.10275A>G p.Arg3425Arg			NS5B
KY964311	10659	T	C	snp	mat_peptide	+	10278/11697	3426/3898	synonymous_variant c.10278T>C p.Asp3426Asp			NS5B
KY964311	10665	A	G	snp	mat_peptide	+	10284/11697	3428/3898	synonymous_variant c.10284A>G p.Lys3428Lys			NS5B																G:15 A:0
KY964311	10666	A	G	snp	mat_peptide	+	10285/11697	3429/3898	missense_variant c.10285A>G p.Thr3429Ala			NS5B																G:15 A:0
KY964311	10671	G	A	snp	mat_peptide	+	10290/11697	3430/3898	synonymous_variant c.10290G>A p.Gly3430Gly			NS5B								A:18 G:0						A:20 G:0		A:15 G:0
KY964311	10672	A	C	snp	mat_peptide	+	10291/11697	3431/3898	synonymous_variant c.10291A>C p.Arg3431Arg			NS5B
KY964311	10673	G	A	snp	mat_peptide	+	10292/11697	3431/3898	missense_variant c.10292G>A p.Arg3431Lys			NS5B
KY964311	10676	G	A	snp	mat_peptide	+	10295/11697	3432/3898	missense_variant c.10295G>A p.Arg3432Lys			NS5B								A:18 G:0						A:20 G:0		A:15 G:0
KY964311	10677	G	A	snp	mat_peptide	+	10296/11697	3432/3898	synonymous_variant c.10296G>A p.Arg3432Arg			NS5B
KY964311	10689	T	C	snp	mat_peptide	+	10308/11697	3436/3898	synonymous_variant c.10308T>C p.Tyr3436Tyr			NS5B
KY964311	10704	C	A	snp	mat_peptide	+	10323/11697	3441/3898	synonymous_variant c.10323C>A p.Pro3441Pro			NS5B								A:17 C:0								A:15 C:0
KY964311	10707	A	G	snp	mat_peptide	+	10326/11697	3442/3898	synonymous_variant c.10326A>G p.Lys3442Lys			NS5B
KY964311	10710	C	T	snp	mat_peptide	+	10329/11697	3443/3898	synonymous_variant c.10329C>T p.Asn3443Asn			NS5B								T:17 C:0								T:14 C:0
KY964311	10713	A	G	snp	mat_peptide	+	10332/11697	3444/3898	synonymous_variant c.10332A>G p.Glu3444Glu			NS5B								G:17 A:0						G:20 A:0		G:15 A:0
KY964311	10716	G	A	snp	mat_peptide	+	10335/11697	3445/3898	synonymous_variant c.10335G>A p.Lys3445Lys			NS5B
KY964311	10719	A	G	snp	mat_peptide	+	10338/11697	3446/3898	synonymous_variant c.10338A>G p.Arg3446Arg			NS5B
KY964311	10725	C	T	snp	mat_peptide	+	10344/11697	3448/3898	synonymous_variant c.10344C>T p.Val3448Val			NS5B
KY964311	10728	T	C	snp	mat_peptide	+	10347/11697	3449/3898	synonymous_variant c.10347T>C p.Ser3449Ser			NS5B																C:16 T:0
KY964311	10741	G	T	snp	mat_peptide	+	10360/11697	3454/3898	missense_variant c.10360G>T p.Ala3454Ser			NS5B								T:18 G:0
KY964311	10752	A	G	snp	mat_peptide	+	10371/11697	3457/3898	missense_variant c.10371A>G p.Ile3457Met			NS5B
KY964311	10761	A	G	snp	mat_peptide	+	10380/11697	3460/3898	synonymous_variant c.10380A>G p.Glu3460Glu			NS5B								G:18 A:0								G:16 A:0
KY964311	10767	A	G	snp	mat_peptide	+	10386/11697	3462/3898	synonymous_variant c.10386A>G p.Lys3462Lys			NS5B
KY964311	10773	A	G	snp	mat_peptide	+	10392/11697	3464/3898	synonymous_variant c.10392A>G p.Arg3464Arg			NS5B								G:18 A:0								G:18 A:0
KY964311	10776	G	T	snp	mat_peptide	+	10395/11697	3465/3898	synonymous_variant c.10395G>T p.Val3465Val			NS5B
KY964311	10779	C	T	snp	mat_peptide	+	10398/11697	3466/3898	synonymous_variant c.10398C>T p.Ile3466Ile			NS5B								T:19 C:0						T:20 C:0		T:18 C:0
KY964311	10788	T	C	snp	mat_peptide	+	10407/11697	3469/3898	synonymous_variant c.10407T>C p.Pro3469Pro			NS5B
KY964311	10794	T	C	snp	mat_peptide	+	10413/11697	3471/3898	synonymous_variant c.10413T>C p.Ala3471Ala			NS5B
KY964311	10794	T	G	snp	mat_peptide	+	10413/11697	3471/3898	synonymous_variant c.10413T>G p.Ala3471Ala			NS5B
KY964311	10798	A	G	snp	mat_peptide	+	10417/11697	3473/3898	missense_variant c.10417A>G p.Thr3473Ala			NS5B
KY964311	10806	A	G	snp	mat_peptide	+	10425/11697	3475/3898	synonymous_variant c.10425A>G p.Leu3475Leu			NS5B														G:20 A:0
KY964311	10812	C	T	snp	mat_peptide	+	10431/11697	3477/3898	synonymous_variant c.10431C>T p.Ile3477Ile			NS5B
KY964311	10815	C	A	snp	mat_peptide	+	10434/11697	3478/3898	synonymous_variant c.10434C>A p.Thr3478Thr			NS5B
KY964311	10815	C	T	snp	mat_peptide	+	10434/11697	3478/3898	synonymous_variant c.10434C>T p.Thr3478Thr			NS5B								T:20 C:0						T:20 C:0		T:18 C:0
KY964311	10821	T	A	snp	mat_peptide	+	10440/11697	3480/3898	synonymous_variant c.10440T>A p.Val3480Val			NS5B								A:20 T:0
KY964311	10827	T	C	snp	mat_peptide	+	10446/11697	3482/3898	synonymous_variant c.10446T>C p.Tyr3482Tyr			NS5B								C:20 T:0						C:20 T:0		C:18 T:0
KY964311	10829	A	G	snp	mat_peptide	+	10448/11697	3483/3898	missense_variant c.10448A>G p.Asn3483Ser			NS5B
KY964311	10848	T	C	snp	mat_peptide	+	10467/11697	3489/3898	synonymous_variant c.10467T>C p.Pro3489Pro			NS5B								C:20 T:0								C:18 T:0
KY964311	10851	T	C	snp	mat_peptide	+	10470/11697	3490/3898	synonymous_variant c.10470T>C p.Val3490Val			NS5B								C:20 T:0
KY964311	10860	A	C	snp	mat_peptide	+	10479/11697	3493/3898	synonymous_variant c.10479A>C p.Pro3493Pro			NS5B
KY964311	10872	A	G	snp	mat_peptide	+	10491/11697	3497/3898	synonymous_variant c.10491A>G p.Gly3497Gly			NS5B								G:20 A:0
KY964311	10875	G	A	snp	mat_peptide	+	10494/11697	3498/3898	synonymous_variant c.10494G>A p.Lys3498Lys			NS5B
KY964311	10878	C	G	snp	mat_peptide	+	10497/11697	3499/3898	synonymous_variant c.10497C>G p.Thr3499Thr			NS5B
KY964311	10881	A	T	snp	mat_peptide	+	10500/11697	3500/3898	synonymous_variant c.10500A>T p.Pro3500Pro			NS5B
KY964311	10882	C	T	snp	mat_peptide	+	10501/11697	3501/3898	synonymous_variant c.10501C>T p.Leu3501Leu			NS5B								T:20 C:0						T:20 C:0		T:18 C:0
KY964311	10884	A	G	snp	mat_peptide	+	10503/11697	3501/3898	synonymous_variant c.10503A>G p.Leu3501Leu			NS5B
KY964311	10887	C	T	snp	mat_peptide	+	10506/11697	3502/3898	synonymous_variant c.10506C>T p.Phe3502Phe			NS5B								T:20 C:0
KY964311	10896	T	C	snp	mat_peptide	+	10515/11697	3505/3898	synonymous_variant c.10515T>C p.Phe3505Phe			NS5B								C:20 T:0								C:18 T:0
KY964311	10905	G	A	snp	mat_peptide	+	10524/11697	3508/3898	synonymous_variant c.10524G>A p.Val3508Val			NS5B
KY964311	10908	A	G	snp	mat_peptide	+	10527/11697	3509/3898	synonymous_variant c.10527A>G p.Arg3509Arg			NS5B								G:20 A:0
KY964311	10921	T	C	snp	mat_peptide	+	10540/11697	3514/3898	synonymous_variant c.10540T>C p.Leu3514Leu			NS5B
KY964311	10929	T	C	snp	mat_peptide	+	10548/11697	3516/3898	synonymous_variant c.10548T>C p.Asn3516Asn			NS5B														C:20 T:0
KY964311	10944	G	A	snp	mat_peptide	+	10563/11697	3521/3898	synonymous_variant c.10563G>A p.Val3521Val			NS5B							A:10 G:0
KY964311	10947	T	C	snp	mat_peptide	+	10566/11697	3522/3898	synonymous_variant c.10566T>C p.Ser3522Ser			NS5B							C:10 T:0
KY964311	10950	T	C	snp	mat_peptide	+	10569/11697	3523/3898	synonymous_variant c.10569T>C p.Phe3523Phe			NS5B								C:20 T:0
KY964311	10953	C	T	snp	mat_peptide	+	10572/11697	3524/3898	synonymous_variant c.10572C>T p.Asp3524Asp			NS5B							T:10 C:0							T:20 C:0		T:20 C:0
KY964311	10968	C	T	snp	mat_peptide	+	10587/11697	3529/3898	synonymous_variant c.10587C>T p.Asp3529Asp			NS5B
KY964311	10971	C	T	snp	mat_peptide	+	10590/11697	3530/3898	synonymous_variant c.10590C>T p.Thr3530Thr			NS5B
KY964311	10974	G	A	snp	mat_peptide	+	10593/11697	3531/3898	synonymous_variant c.10593G>A p.Gln3531Gln			NS5B								A:19 G:0						A:20 G:0		A:20 G:0
KY964311	10977	C	A	snp	mat_peptide	+	10596/11697	3532/3898	synonymous_variant c.10596C>A p.Val3532Val			NS5B								A:19 C:0								A:20 C:0
KY964311	10984	A	G	snp	mat_peptide	+	10603/11697	3535/3898	missense_variant c.10603A>G p.Arg3535Gly			NS5B
KY964311	10986	G	A	snp	mat_peptide	+	10605/11697	3535/3898	synonymous_variant c.10605G>A p.Arg3535Arg			NS5B								A:20 G:0
KY964311	10989	C	T	snp	mat_peptide	+	10608/11697	3536/3898	synonymous_variant c.10608C>T p.Asp3536Asp			NS5B								T:20 C:0
KY964311	10994	A	G	snp	mat_peptide	+	10613/11697	3538/3898	missense_variant c.10613A>G p.Gln3538Arg			NS5B								G:20 A:0						G:20 A:0		G:20 A:0
KY964311	11005	A	G	snp	mat_peptide	+	10624/11697	3542/3898	missense_variant c.10624A>G p.Lys3542Glu			NS5B								G:20 A:0						G:20 A:0		G:20 A:0
KY964311	11007	A	T	snp	mat_peptide	+	10626/11697	3542/3898	missense_variant c.10626A>T p.Lys3542Asn			NS5B
KY964311	11019	T	C	snp	mat_peptide	+	10638/11697	3546/3898	synonymous_variant c.10638T>C p.Tyr3546Tyr			NS5B
KY964311	11022	C	T	snp	mat_peptide	+	10641/11697	3547/3898	synonymous_variant c.10641C>T p.Tyr3547Tyr			NS5B
KY964311	11025	C	T	snp	mat_peptide	+	10644/11697	3548/3898	synonymous_variant c.10644C>T p.Tyr3548Tyr			NS5B
KY964311	11027	G	A	snp	mat_peptide	+	10646/11697	3549/3898	missense_variant c.10646G>A p.Arg3549Lys			NS5B
KY964311	11028	A	G	snp	mat_peptide	+	10647/11697	3549/3898	synonymous_variant c.10647A>G p.Arg3549Arg			NS5B								G:20 A:0						G:20 A:0		G:20 A:0
KY964311	11031	A	G	snp	mat_peptide	+	10650/11697	3550/3898	synonymous_variant c.10650A>G p.Lys3550Lys			NS5B
KY964311	11040	C	T	snp	mat_peptide	+	10659/11697	3553/3898	synonymous_variant c.10659C>T p.His3553His			NS5B
KY964311	11049	C	T	snp	mat_peptide	+	10668/11697	3556/3898	synonymous_variant c.10668C>T p.Ile3556Ile			NS5B
KY964311	11052	T	C	snp	mat_peptide	+	10671/11697	3557/3898	synonymous_variant c.10671T>C p.Asp3557Asp			NS5B
KY964311	11058	T	C	snp	mat_peptide	+	10677/11697	3559/3898	synonymous_variant c.10677T>C p.Ile3559Ile			NS5B																C:20 T:0
KY964311	11064	C	T	snp	mat_peptide	+	10683/11697	3561/3898	synonymous_variant c.10683C>T p.Asp3561Asp			NS5B																T:20 C:0
KY964311	11076	G	A	snp	mat_peptide	+	10695/11697	3565/3898	synonymous_variant c.10695G>A p.Glu3565Glu			NS5B
KY964311	11079	A	G	snp	mat_peptide	+	10698/11697	3566/3898	synonymous_variant c.10698A>G p.Val3566Val			NS5B								G:19 A:0						G:20 A:0		G:20 A:0
KY964311	11082	A	C	snp	mat_peptide	+	10701/11697	3567/3898	synonymous_variant c.10701A>C p.Pro3567Pro			NS5B								C:19 A:0
KY964311	11085	C	T	snp	mat_peptide	+	10704/11697	3568/3898	synonymous_variant c.10704C>T p.Val3568Val			NS5B
KY964311	11091	A	G	snp	mat_peptide	+	10710/11697	3570/3898	synonymous_variant c.10710A>G p.Thr3570Thr			NS5B								G:20 A:0
KY964311	11103	A	G	snp	mat_peptide	+	10722/11697	3574/3898	synonymous_variant c.10722A>G p.Glu3574Glu			NS5B								G:20 A:0
KY964311	11106	A	G	snp	mat_peptide	+	10725/11697	3575/3898	synonymous_variant c.10725A>G p.Val3575Val			NS5B
KY964311	11115	G	A	snp	mat_peptide	+	10734/11697	3578/3898	synonymous_variant c.10734G>A p.Arg3578Arg			NS5B								A:20 G:0						A:20 G:0		A:19 G:0
KY964311	11117	A	C	snp	mat_peptide	+	10736/11697	3579/3898	missense_variant c.10736A>C p.Asn3579Thr			NS5B
KY964311	11117	A	G	snp	mat_peptide	+	10736/11697	3579/3898	missense_variant c.10736A>G p.Asn3579Ser			NS5B
KY964311	11118	C	T	snp	mat_peptide	+	10737/11697	3579/3898	synonymous_variant c.10737C>T p.Asn3579Asn			NS5B								T:20 C:0						T:20 C:0		T:19 C:0
KY964311	11127	A	G	snp	mat_peptide	+	10746/11697	3582/3898	synonymous_variant c.10746A>G p.Arg3582Arg			NS5B								G:20 A:0						G:20 A:0		G:20 A:0
KY964311	11139	G	A	snp	mat_peptide	+	10758/11697	3586/3898	synonymous_variant c.10758G>A p.Gln3586Gln			NS5B
KY964311	11148	A	G	snp	mat_peptide	+	10767/11697	3589/3898	synonymous_variant c.10767A>G p.Thr3589Thr			NS5B
KY964311	11157	T	C	snp	mat_peptide	+	10776/11697	3592/3898	synonymous_variant c.10776T>C p.Gly3592Gly			NS5B								C:18 T:0						C:20 T:0		C:20 T:0
KY964311	11163	T	C	snp	mat_peptide	+	10782/11697	3594/3898	synonymous_variant c.10782T>C p.Ser3594Ser			NS5B								C:18 T:0						C:20 T:0		C:20 T:0
KY964311	11169	A	G	snp	mat_peptide	+	10788/11697	3596/3898	synonymous_variant c.10788A>G p.Leu3596Leu			NS5B
KY964311	11181	A	T	snp	mat_peptide	+	10800/11697	3600/3898	synonymous_variant c.10800A>T p.Thr3600Thr			NS5B																T:20 A:0
KY964311	11208	G	T	snp	mat_peptide	+	10827/11697	3609/3898	synonymous_variant c.10827G>T p.Thr3609Thr			NS5B
KY964311	11212	G	A	snp	mat_peptide	+	10831/11697	3611/3898	missense_variant c.10831G>A p.Val3611Ile			NS5B																A:19 G:0
KY964311	11214	C	T	snp	mat_peptide	+	10833/11697	3611/3898	synonymous_variant c.10833C>T p.Val3611Val			NS5B								T:20 C:0								T:19 C:0
KY964311	11220	C	T	snp	mat_peptide	+	10839/11697	3613/3898	synonymous_variant c.10839C>T p.Tyr3613Tyr			NS5B														T:20 C:0		T:20 C:0
KY964311	11229	T	C	snp	mat_peptide	+	10848/11697	3616/3898	synonymous_variant c.10848T>C p.Phe3616Phe			NS5B								C:20 T:0						C:20 T:0
KY964311	11232	T	C	snp	mat_peptide	+	10851/11697	3617/3898	synonymous_variant c.10851T>C p.Asn3617Asn			NS5B																C:20 T:0
KY964311	11244	G	A	snp	mat_peptide	+	10863/11697	3621/3898	synonymous_variant c.10863G>A p.Arg3621Arg			NS5B
KY964311	11247	T	A	snp	mat_peptide	+	10866/11697	3622/3898	synonymous_variant c.10866T>A p.Ile3622Ile			NS5B
KY964311	11247	T	C	snp	mat_peptide	+	10866/11697	3622/3898	synonymous_variant c.10866T>C p.Ile3622Ile			NS5B								C:17 T:0						C:20 T:0		C:20 T:0
KY964311	11250	C	T	snp	mat_peptide	+	10869/11697	3623/3898	synonymous_variant c.10869C>T p.His3623His			NS5B								T:17 C:0
KY964311	11253	T	C	snp	mat_peptide	+	10872/11697	3624/3898	synonymous_variant c.10872T>C p.Val3624Val			NS5B								C:17 T:0						C:20 T:0		C:20 T:0
KY964311	11259	G	A	snp	mat_peptide	+	10878/11697	3626/3898	synonymous_variant c.10878G>A p.Gly3626Gly			NS5B
KY964311	11265	C	T	snp	mat_peptide	+	10884/11697	3628/3898	synonymous_variant c.10884C>T p.Asp3628Asp			NS5B
KY964311	11274	G	A	snp	mat_peptide	+	10893/11697	3631/3898	synonymous_variant c.10893G>A p.Leu3631Leu			NS5B								A:19 G:0								A:20 G:0
KY964311	11285	A	G	snp	mat_peptide	+	10904/11697	3635/3898	missense_variant c.10904A>G p.Lys3635Arg			NS5B														G:20 A:0		G:20 A:0
KY964311	11286	G	A	snp	mat_peptide	+	10905/11697	3635/3898	synonymous_variant c.10905G>A p.Lys3635Lys			NS5B
KY964311	11290	C	T	snp	mat_peptide	+	10909/11697	3637/3898	synonymous_variant c.10909C>T p.Leu3637Leu			NS5B
KY964311	11292	G	A	snp	mat_peptide	+	10911/11697	3637/3898	synonymous_variant c.10911G>A p.Leu3637Leu			NS5B																A:20 G:0
KY964311	11298	A	G	snp	mat_peptide	+	10917/11697	3639/3898	synonymous_variant c.10917A>G p.Leu3639Leu			NS5B
KY964311	11312	A	G	snp	mat_peptide	+	10931/11697	3644/3898	missense_variant c.10931A>G p.Asn3644Ser			NS5B
KY964311	11313	T	G	snp	mat_peptide	+	10932/11697	3644/3898	missense_variant c.10932T>G p.Asn3644Lys			NS5B														G:19 T:0
KY964311	11313	T	A	snp	mat_peptide	+	10932/11697	3644/3898	missense_variant c.10932T>A p.Asn3644Lys			NS5B
KY964311	11316	G	A	snp	mat_peptide	+	10935/11697	3645/3898	synonymous_variant c.10935G>A p.Gly3645Gly			NS5B
KY964311	11325	T	C	snp	mat_peptide	+	10944/11697	3648/3898	synonymous_variant c.10944T>C p.Ile3648Ile			NS5B
KY964311	11326	C	T	snp	mat_peptide	+	10945/11697	3649/3898	synonymous_variant c.10945C>T p.Leu3649Leu			NS5B
KY964311	11346	T	C	snp	mat_peptide	+	10965/11697	3655/3898	synonymous_variant c.10965T>C p.Pro3655Pro			NS5B
KY964311	11352	A	G	snp	mat_peptide	+	10971/11697	3657/3898	synonymous_variant c.10971A>G p.Lys3657Lys			NS5B								G:19 A:0
KY964311	11358	A	T	snp	mat_peptide	+	10977/11697	3659/3898	synonymous_variant c.10977A>T p.Thr3659Thr			NS5B								T:18 A:0
KY964311	11364	T	G	snp	mat_peptide	+	10983/11697	3661/3898	synonymous_variant c.10983T>G p.Gly3661Gly			NS5B								G:18 T:0						G:20 T:0		G:19 T:0
KY964311	11367	A	T	snp	mat_peptide	+	10986/11697	3662/3898	missense_variant c.10986A>T p.Glu3662Asp			NS5B
KY964311	11369	G	A	snp	mat_peptide	+	10988/11697	3663/3898	missense_variant c.10988G>A p.Arg3663Lys			NS5B
KY964311	11370	A	G	snp	mat_peptide	+	10989/11697	3663/3898	synonymous_variant c.10989A>G p.Arg3663Arg			NS5B
KY964311	11379	C	T	snp	mat_peptide	+	10998/11697	3666/3898	synonymous_variant c.10998C>T p.Val3666Val			NS5B								T:19 C:0						T:20 C:0		T:20 C:0
KY964311	11397	T	C	snp	mat_peptide	+	11016/11697	3672/3898	synonymous_variant c.11016T>C p.Asp3672Asp			NS5B								C:19 T:0						C:20 T:0		C:20 T:0
KY964311	11406	T	C	snp	mat_peptide	+	11025/11697	3675/3898	synonymous_variant c.11025T>C p.Phe3675Phe			NS5B								C:19 T:0						C:20 T:0
KY964311	11409	C	T	snp	mat_peptide	+	11028/11697	3676/3898	synonymous_variant c.11028C>T p.Cys3676Cys			NS5B
KY964311	11412	T	C	snp	mat_peptide	+	11031/11697	3677/3898	synonymous_variant c.11031T>C p.Ser3677Ser			NS5B
KY964311	11415	C	T	snp	mat_peptide	+	11034/11697	3678/3898	synonymous_variant c.11034C>T p.His3678His			NS5B								T:19 C:0						T:20 C:0
KY964311	11427	C	T	snp	mat_peptide	+	11046/11697	3682/3898	synonymous_variant c.11046C>T p.Pro3682Pro			NS5B																T:20 C:0
KY964311	11430	A	T	snp	mat_peptide	+	11049/11697	3683/3898	synonymous_variant c.11049A>T p.Val3683Val			NS5B								T:19 A:0
KY964311	11430	A	C	snp	mat_peptide	+	11049/11697	3683/3898	synonymous_variant c.11049A>C p.Val3683Val			NS5B
KY964311	11445	C	T	snp	mat_peptide	+	11064/11697	3688/3898	synonymous_variant c.11064C>T p.Asn3688Asn			NS5B
KY964311	11448	C	T	snp	mat_peptide	+	11067/11697	3689/3898	synonymous_variant c.11067C>T p.Thr3689Thr			NS5B
KY964311	11451	C	T	snp	mat_peptide	+	11070/11697	3690/3898	synonymous_variant c.11070C>T p.Ser3690Ser			NS5B
KY964311	11463	C	T	snp	mat_peptide	+	11082/11697	3694/3898	synonymous_variant c.11082C>T p.Ala3694Ala			NS5B
KY964311	11466	T	C	snp	mat_peptide	+	11085/11697	3695/3898	synonymous_variant c.11085T>C p.Gly3695Gly			NS5B								C:19 T:0
KY964311	11472	T	C	snp	mat_peptide	+	11091/11697	3697/3898	synonymous_variant c.11091T>C p.Asp3697Asp			NS5B								C:19 T:0						C:20 T:0		C:20 T:0
KY964311	11478	C	T	snp	mat_peptide	+	11097/11697	3699/3898	synonymous_variant c.11097C>T p.Ala3699Ala			NS5B
KY964311	11479	A	G	snp	mat_peptide	+	11098/11697	3700/3898	missense_variant c.11098A>G p.Ile3700Val			NS5B								G:19 A:0
KY964311	11490	A	G	snp	mat_peptide	+	11109/11697	3703/3898	synonymous_variant c.11109A>G p.Ser3703Ser			NS5B
KY964311	11506	T	C	snp	mat_peptide	+	11125/11697	3709/3898	synonymous_variant c.11125T>C p.Leu3709Leu			NS5B
KY964311	11514	A	C	snp	mat_peptide	+	11133/11697	3711/3898	synonymous_variant c.11133A>C p.Ser3711Ser			NS5B
KY964311	11517	T	C	snp	mat_peptide	+	11136/11697	3712/3898	synonymous_variant c.11136T>C p.Ser3712Ser			NS5B
KY964311	11523	G	A	snp	mat_peptide	+	11142/11697	3714/3898	synonymous_variant c.11142G>A p.Glu3714Glu			NS5B								A:19 G:0
KY964311	11526	A	G	snp	mat_peptide	+	11145/11697	3715/3898	synonymous_variant c.11145A>G p.Arg3715Arg			NS5B								G:19 A:0								G:20 A:0
KY964311	11529	C	T	snp	mat_peptide	+	11148/11697	3716/3898	synonymous_variant c.11148C>T p.Gly3716Gly			NS5B								T:18 C:0						T:20 C:0		T:20 C:0
KY964311	11532	C	T	snp	mat_peptide	+	11151/11697	3717/3898	synonymous_variant c.11151C>T p.Thr3717Thr			NS5B								T:18 C:0
KY964311	11534	C	T	snp	mat_peptide	+	11153/11697	3718/3898	missense_variant c.11153C>T p.Thr3718Met			NS5B								T:18 C:0
KY964311	11535	G	A	snp	mat_peptide	+	11154/11697	3718/3898	synonymous_variant c.11154G>A p.Thr3718Thr			NS5B								A:18 G:0								A:20 G:0
KY964311	11541	T	C	snp	mat_peptide	+	11160/11697	3720/3898	synonymous_variant c.11160T>C p.Tyr3720Tyr			NS5B
KY964311	11547	G	A	snp	mat_peptide	+	11166/11697	3722/3898	synonymous_variant c.11166G>A p.Lys3722Lys			NS5B								A:20 G:0
KY964311	11550	A	C	snp	mat_peptide	+	11169/11697	3723/3898	synonymous_variant c.11169A>C p.Ala3723Ala			NS5B
KY964311	11556	C	T	snp	mat_peptide	+	11175/11697	3725/3898	synonymous_variant c.11175C>T p.Ala3725Ala			NS5B														T:20 C:0		T:20 C:0
KY964311	11559	C	T	snp	mat_peptide	+	11178/11697	3726/3898	synonymous_variant c.11178C>T p.Phe3726Phe			NS5B								T:20 C:0
KY964311	11565	T	C	snp	mat_peptide	+	11184/11697	3728/3898	synonymous_variant c.11184T>C p.Phe3728Phe			NS5B
KY964311	11566	T	C	snp	mat_peptide	+	11185/11697	3729/3898	synonymous_variant c.11185T>C p.Leu3729Leu			NS5B
KY964311	11568	G	A	snp	mat_peptide	+	11187/11697	3729/3898	synonymous_variant c.11187G>A p.Leu3729Leu			NS5B																A:20 G:0
KY964311	11569	T	C	snp	mat_peptide	+	11188/11697	3730/3898	synonymous_variant c.11188T>C p.Leu3730Leu			NS5B								C:20 T:0
KY964311	11571	A	G	snp	mat_peptide	+	11190/11697	3730/3898	synonymous_variant c.11190A>G p.Leu3730Leu			NS5B								G:20 A:0						G:20 A:0		G:20 A:0
KY964311	11589	A	T	snp	mat_peptide	+	11208/11697	3736/3898	synonymous_variant c.11208A>T p.Pro3736Pro			NS5B								T:20 A:0
KY964311	11592	T	C	snp	mat_peptide	+	11211/11697	3737/3898	synonymous_variant c.11211T>C p.Leu3737Leu			NS5B																C:20 T:0
KY964311	11595	G	T	snp	mat_peptide	+	11214/11697	3738/3898	synonymous_variant c.11214G>T p.Val3738Val			NS5B
KY964311	11604	T	C	snp	mat_peptide	+	11223/11697	3741/3898	synonymous_variant c.11223T>C p.Ile3741Ile			NS5B								C:20 T:0								C:20 T:0
KY964311	11604	T	A	snp	mat_peptide	+	11223/11697	3741/3898	synonymous_variant c.11223T>A p.Ile3741Ile			NS5B
KY964311	11610	T	C	snp	mat_peptide	+	11229/11697	3743/3898	synonymous_variant c.11229T>C p.Leu3743Leu			NS5B														C:20 T:0		C:20 T:0
KY964311	11610	T	A	snp	mat_peptide	+	11229/11697	3743/3898	synonymous_variant c.11229T>A p.Leu3743Leu			NS5B								A:20 T:0
KY964311	11616	T	C	snp	mat_peptide	+	11235/11697	3745/3898	synonymous_variant c.11235T>C p.Val3745Val			NS5B								C:20 T:0
KY964311	11625	A	G	snp	mat_peptide	+	11244/11697	3748/3898	synonymous_variant c.11244A>G p.Gln3748Gln			NS5B								G:20 A:0						G:20 A:0		G:20 A:0
KY964311	11637	A	G	snp	mat_peptide	+	11256/11697	3752/3898	synonymous_variant c.11256A>G p.Thr3752Thr			NS5B
KY964311	11638	G	A	snp	mat_peptide	+	11257/11697	3753/3898	missense_variant c.11257G>A p.Ala3753Thr			NS5B								A:20 G:0
KY964311	11639	C	T	snp	mat_peptide	+	11258/11697	3753/3898	missense_variant c.11258C>T p.Ala3753Val			NS5B
KY964311	11640	T	C	snp	mat_peptide	+	11259/11697	3753/3898	synonymous_variant c.11259T>C p.Ala3753Ala			NS5B
KY964311	11648	C	T	snp	mat_peptide	+	11267/11697	3756/3898	missense_variant c.11267C>T p.Thr3756Ile			NS5B
KY964311	11653	A	G	snp	mat_peptide	+	11272/11697	3758/3898	missense_variant c.11272A>G p.Thr3758Ala			NS5B
KY964311	11655	C	T	snp	mat_peptide	+	11274/11697	3758/3898	synonymous_variant c.11274C>T p.Thr3758Thr			NS5B
KY964311	11658	T	A	snp	mat_peptide	+	11277/11697	3759/3898	synonymous_variant c.11277T>A p.Thr3759Thr			NS5B
KY964311	11664	T	C	snp	mat_peptide	+	11283/11697	3761/3898	synonymous_variant c.11283T>C p.Tyr3761Tyr			NS5B
KY964311	11667	C	T	snp	mat_peptide	+	11286/11697	3762/3898	synonymous_variant c.11286C>T p.Tyr3762Tyr			NS5B								T:20 C:0								T:20 C:0
KY964311	11670	A	G	snp	mat_peptide	+	11289/11697	3763/3898	synonymous_variant c.11289A>G p.Lys3763Lys			NS5B
KY964311	11685	G	A	snp	mat_peptide	+	11304/11697	3768/3898	synonymous_variant c.11304G>A p.Gly3768Gly			NS5B								A:20 G:0								A:19 G:0
KY964311	11688	C	T	snp	mat_peptide	+	11307/11697	3769/3898	synonymous_variant c.11307C>T p.Ala3769Ala			NS5B																T:19 C:0
[truncated: 73 more rows]
[truncated: 199 more columns]

## Sheet: Table2
CHROM	POS	REF	ALT	TYPE	FTYPE	STRAND	NT_POS	AA_POS	EFFECT	LOCUS_TAG	GENE	PRODUCT	COVERAGE_SUPPORT	SIFT	PV871979_32810_2023	PV871980_35602_104_2023	PV871981_35602_161_2023	PV871982_66203_brain_2023	PV871983_66203_bowel_2023	PV871984_52731_2018	PV871985_58978-1_2024	PV871988_15041_2022
KY964311	201	C	T	snp	5'UTR	+			intergenic_region n.201C>T				TRUE		T:13 C:0	T:14 C:0	T:15 C:0	T:16 C:0	T:19 C:0	T:20 C:0	T:20 C:0	T:19 C:0
KY964311	224	G	A	snp	5'UTR	+			intergenic_region n.224G>A				TRUE		A:14 G:0	A:14 G:0	A:16 G:0	A:18 G:0	A:19 G:0	A:20 G:0	A:20 G:0	A:18 G:0
KY964311	288	GA	G	del	5'UTR	+			intergenic_region n.289delA				TRUE		G:16 GA:0	G:16 GA:0	G:18 GA:0	G:18 GA:0	G:19 GA:0	G:19 GA:0	G:20 GA:0	G:19 GA:0
KY964311	309	T	C	snp	5'UTR	+			intergenic_region n.309T>C				TRUE		C:18 T:0	C:18 T:0	C:20 T:0	C:20 T:0	C:20 T:0	C:19 T:0	C:20 T:0	C:19 T:0
KY964311	474	T	A	snp	mat_peptide	+	93/11697	31/3898	synonymous_variant c.93T>A p.Pro31Pro			Npro	TRUE	TOLERATED (1.00)	A:20 T:0	A:20 T:0	A:20 T:0	A:18 T:0	A:20 T:0	A:19 T:0	A:19 T:0	A:19 T:0
KY964311	494	T	C	snp	mat_peptide	+	113/11697	38/3898	missense_variant c.113T>C p.Val38Ala			Npro	TRUE	TOLERATED (1.00)	C:16 T:0	C:17 T:0	C:16 T:0	C:16 T:0	C:17 T:0	C:16 T:0	C:16 T:0	C:17 T:0
KY964311	504	G	A	snp	mat_peptide	+	123/11697	41/3898	synonymous_variant c.123G>A p.Pro41Pro			Npro	TRUE	TOLERATED (1.00)	A:18 G:0	A:19 G:0	A:18 G:0	A:18 G:0	A:18 G:0	A:17 G:0	A:18 G:0	A:17 G:0
KY964311	594	G	T	snp	mat_peptide	+	213/11697	71/3898	synonymous_variant c.213G>T p.Ser71Ser			Npro	TRUE	TOLERATED (1.00)	T:18 G:0	T:19 G:0	T:18 G:0	T:18 G:0	T:18 G:0	T:17 G:0	T:18 G:0	T:17 G:0
KY964311	693	G	A	snp	mat_peptide	+	312/11697	104/3898	synonymous_variant c.312G>A p.Glu104Glu			Npro	FALSE	TOLERATED (1.00)	A:18 G:0	A:17 G:0	A:16 G:0	A:18 G:0	A:18 G:0	A:15 G:0	A:17 G:0	A:17 G:0
KY964311	723	A	G	snp	mat_peptide	+	342/11697	114/3898	synonymous_variant c.342A>G p.Thr114Thr			Npro	FALSE	TOLERATED (1.00)	G:18 A:0	G:16 A:0	G:15 A:0	G:16 A:0	G:16 A:0	G:14 A:0	G:15 A:0	G:16 A:0
KY964311	795	C	T	snp	mat_peptide	+	414/11697	138/3898	synonymous_variant c.414C>T p.Cys138Cys			Npro	FALSE	TOLERATED (1.00)	T:19 C:0	T:16 C:0	T:16 C:0	T:16 C:0	T:18 C:0	T:15 C:0	T:15 C:0	T:18 C:0
KY964311	936	T	C	snp	mat_peptide	+	555/11697	185/3898	synonymous_variant c.555T>C p.Asp185Asp			core	FALSE	TOLERATED (1.00)	C:20 T:0	C:17 T:0	C:19 T:0	C:16 T:0	C:18 T:0	C:18 T:0	C:15 T:0	C:18 T:0
KY964311	1046	A	G	snp	mat_peptide	+	665/11697	222/3898	missense_variant c.665A>G p.Lys222Arg			core	FALSE	TOLERATED (0.24)	G:20 A:0	G:19 A:0	G:20 A:0	G:18 A:0	G:20 A:0	G:19 A:0	G:17 A:0	G:20 A:0
KY964311	1067	G	A	snp	mat_peptide	+	686/11697	229/3898	missense_variant c.686G>A p.Ser229Asn			core	FALSE	AFFECT PROTEIN FUNCTION (0.05)	A:18 G:0	A:18 G:0	A:18 G:0	A:16 G:0	A:18 G:0	A:18 G:0	A:16 G:0	A:20 G:0
KY964311	1072	A	G	snp	mat_peptide	+	691/11697	231/3898	missense_variant c.691A>G p.Asn231Asp			core	FALSE	AFFECT PROTEIN FUNCTION (0.00)	G:18 A:0	G:17 A:0	G:18 A:0	G:16 A:0	G:18 A:0	G:18 A:0	G:16 A:0	G:20 A:0
KY964311	1545	A	C	snp	mat_peptide	+	1164/11697	388/3898	synonymous_variant c.1164A>C p.Arg388Arg			Erns	TRUE	TOLERATED (1.00)	C:18 A:0	C:16 A:0	C:18 A:0	C:18 A:0	C:20 A:0	C:18 A:0	C:15 A:0	C:19 A:0
KY964311	2010	A	G	snp	mat_peptide	+	1629/11697	543/3898	missense_variant c.1629A>G p.Ile543Met			E1	TRUE	AFFECT PROTEIN FUNCTION (0.00)	G:19 A:0	G:18 A:0	G:18 A:0	G:18 A:0	G:18 A:0	G:19 A:0	G:17 A:0	G:17 A:0
KY964311	2040	G	A	snp	mat_peptide	+	1659/11697	553/3898	synonymous_variant c.1659G>A p.Glu553Glu			E1	TRUE	TOLERATED (1.00)	A:20 G:0	A:19 G:0	A:19 G:0	A:18 G:0	A:19 G:0	A:19 G:0	A:17 G:0	A:18 G:0
KY964311	2262	T	C	snp	mat_peptide	+	1881/11697	627/3898	synonymous_variant c.1881T>C p.Pro627Pro			E1	FALSE	TOLERATED (1.00)	C:18 T:0	C:20 T:0	C:20 T:0	C:20 T:0	C:20 T:0	C:20 T:0	C:19 T:0	C:18 T:0
KY964311	2274	C	T	snp	mat_peptide	+	1893/11697	631/3898	synonymous_variant c.1893C>T p.Ala631Ala			E1	FALSE	TOLERATED (1.00)	T:18 C:0	T:20 C:0	T:20 C:0	T:18 C:0	T:20 C:0	T:20 C:0	T:18 C:0	T:19 C:0
KY964311	2277	G	A	snp	mat_peptide	+	1896/11697	632/3898	synonymous_variant c.1896G>A p.Thr632Thr			E1	FALSE	TOLERATED (0.33)	A:16 G:0	A:20 G:0	A:20 G:0	A:18 G:0	A:20 G:0	A:19 G:0	A:18 G:0	A:19 G:0
KY964311	2413	T	C	snp	mat_peptide	+	2032/11697	678/3898	synonymous_variant c.2032T>C p.Leu678Leu			E1	FALSE	TOLERATED (0.26)	C:12 T:0	C:16 T:0	C:16 T:0	C:14 T:0	C:15 T:0	C:14 T:0	C:12 T:0	C:15 T:0
KY964311	2422	A	T	snp	mat_peptide	+	2041/11697	681/3898	missense_variant c.2041A>T p.Ile681Leu			E1	FALSE	AFFECT PROTEIN FUNCTION (0.01)	T:12 A:0	T:15 A:0	T:16 A:0	T:14 A:0	T:14 A:0	T:14 A:0	T:12 A:0	T:15 A:0
KY964311	2967	C	T	snp	mat_peptide	+	2586/11697	862/3898	synonymous_variant c.2586C>T p.Thr862Thr			E2	FALSE	TOLERATED (1.00)	T:12 C:0	T:12 C:0	T:14 C:0	T:10 C:0	T:16 C:0	T:13 C:0	T:13 C:0	T:15 C:0
KY964311	3211	A	G	snp	mat_peptide	+	2830/11697	944/3898	missense_variant c.2830A>G p.Ser944Gly			E2	FALSE	AFFECT PROTEIN FUNCTION (0.02)	G:14 A:0	G:15 A:0	G:15 A:0	G:14 A:0	G:16 A:0	G:13 A:0	G:15 A:0	G:11 A:0
KY964311	3308	T	C	snp	mat_peptide	+	2927/11697	976/3898	missense_variant c.2927T>C p.Ile976Thr			E2	TRUE	AFFECT PROTEIN FUNCTION (0.00)	C:18 T:0	C:18 T:0	C:18 T:0	C:18 T:0	C:18 T:0	C:18 T:0	C:17 T:0	C:15 T:0
KY964311	3312	C	A	snp	mat_peptide	+	2931/11697	977/3898	synonymous_variant c.2931C>A p.Ser977Ser			E2	TRUE	TOLERATED (1.00)	A:18 C:0	A:18 C:0	A:18 C:0	A:18 C:0	A:18 C:0	A:17 C:0	A:17 C:0	A:15 C:0
KY964311	3355	A	T	snp	mat_peptide	+	2974/11697	992/3898	missense_variant c.2974A>T p.Thr992Ser			E2	TRUE	AFFECT PROTEIN FUNCTION (0.01)	T:16 A:0	T:19 A:0	T:18 A:0	T:18 A:0	T:19 A:0	T:18 A:0	T:18 A:0	T:16 A:0
KY964311	3474	C	T	snp	mat_peptide	+	3093/11697	1031/3898	synonymous_variant c.3093C>T p.Tyr1031Tyr			E2	TRUE	TOLERATED (1.00)	T:16 C:0	T:19 C:0	T:18 C:0	T:16 C:0	T:19 C:0	T:19 C:0	T:16 C:0	T:18 C:0
KY964311	3486	C	T	snp	mat_peptide	+	3105/11697	1035/3898	synonymous_variant c.3105C>T p.Ser1035Ser			E2	TRUE	TOLERATED (0.27)	T:16 C:0	T:19 C:0	T:18 C:0	T:18 C:0	T:19 C:0	T:19 C:0	T:18 C:0	T:17 C:0
KY964311	3799	G	T	snp	mat_peptide	+	3418/11697	1140/3898	missense_variant c.3418G>T p.Ala1140Ser			NS2	FALSE	TOLERATED (0.44)	T:16 G:0	T:19 G:0	T:18 G:0	T:20 G:0	T:19 G:0	T:19 G:0	T:17 G:0	T:18 G:0
KY964311	3814	G	A	snp	mat_peptide	+	3433/11697	1145/3898	missense_variant c.3433G>A p.Glu1145Lys			NS2	TRUE		A:16 G:0	A:19 G:0	A:20 G:0	A:18 G:0	A:19 G:0	A:20 G:0	A:18 G:0	A:18 G:0
KY964311	3816	A	T	snp	mat_peptide	+	3435/11697	1145/3898	missense_variant c.3435A>T p.Glu1145Asp			NS2	TRUE	TOLERATED (0.67)	T:16 A:0	T:19 A:0	T:20 A:0	T:18 A:0	T:19 A:0	T:20 A:0	T:18 A:0	T:18 A:0
KY964311	4059	C	A	snp	mat_peptide	+	3678/11697	1226/3898	synonymous_variant c.3678C>A p.Ala1226Ala			NS2	TRUE	TOLERATED (0.48)	A:20 C:0	A:18 C:0	A:20 C:0	A:20 C:0	A:20 C:0	A:18 C:0	A:19 C:0	A:18 C:0
KY964311	4112	A	C	snp	mat_peptide	+	3731/11697	1244/3898	missense_variant c.3731A>C p.Glu1244Ala			NS2	TRUE	TOLERATED (0.42)	C:20 A:0	C:19 A:0	C:20 A:0	C:20 A:0	C:20 A:0	C:19 A:0	C:19 A:0	C:19 A:0
KY964311	4159	C	T	snp	mat_peptide	+	3778/11697	1260/3898	synonymous_variant c.3778C>T p.Leu1260Leu			NS2	TRUE	TOLERATED (1.00)	T:20 C:0	T:19 C:0	T:20 C:0	T:18 C:0	T:20 C:0	T:19 C:0	T:19 C:0	T:17 C:0
KY964311	4305	G	A	snp	mat_peptide	+	3924/11697	1308/3898	synonymous_variant c.3924G>A p.Lys1308Lys			NS2	TRUE	TOLERATED (1.00)	A:18 G:0	A:18 G:0	A:19 G:0	A:16 G:0	A:20 G:0	A:17 G:0	A:20 G:0	A:19 G:0
KY964311	4386	T	A	snp	mat_peptide	+	4005/11697	1335/3898	synonymous_variant c.4005T>A p.Ile1335Ile			NS2	FALSE	TOLERATED (1.00)	A:20 T:0	A:20 T:0	A:20 T:0	A:16 T:0	A:20 T:0	A:20 T:0	A:20 T:0	A:20 T:0
KY964311	4545	C	G	snp	mat_peptide	+	4164/11697	1388/3898	missense_variant c.4164C>G p.Asp1388Glu			NS2	TRUE	TOLERATED (0.73)	G:20 C:0	G:20 C:0	G:20 C:0	G:18 C:0	G:20 C:0	G:20 C:0	G:20 C:0	G:20 C:0
KY964311	4570	G	A	snp	mat_peptide	+	4189/11697	1397/3898	missense_variant c.4189G>A p.Val1397Ile			NS2	TRUE	TOLERATED (0.27)	A:20 G:0	A:20 G:0	A:20 G:0	A:18 G:0	A:20 G:0	A:20 G:0	A:20 G:0	A:20 G:0
KY964311	5431	T	A	snp	mat_peptide	+	5050/11697	1684/3898	missense_variant c.5050T>A p.Leu1684Ile			NS3	TRUE	AFFECT PROTEIN FUNCTION (0.01)	A:19 T:0	A:20 T:0	A:20 T:0	A:20 T:0	A:20 T:0	A:19 T:0	A:20 T:0	A:19 T:0
KY964311	5718	G	T	snp	mat_peptide	+	5337/11697	1779/3898	synonymous_variant c.5337G>T p.Thr1779Thr			NS3	TRUE	TOLERATED (1.00)	T:19 G:0	T:20 G:0	T:19 G:0	T:20 G:0	T:20 G:0	T:19 G:0	T:18 G:0	T:20 G:0
KY964311	5838	A	G	snp	mat_peptide	+	5457/11697	1819/3898	synonymous_variant c.5457A>G p.Ala1819Ala			NS3	TRUE	TOLERATED (1.00)	G:19 A:0	G:20 A:0	G:19 A:0	G:20 A:0	G:20 A:0	G:19 A:0	G:18 A:0	G:20 A:0
KY964311	5907	T	G	snp	mat_peptide	+	5526/11697	1842/3898	synonymous_variant c.5526T>G p.Leu1842Leu			NS3	TRUE	TOLERATED (1.00)	G:19 T:0	G:19 T:0	G:19 T:0	G:18 T:0	G:18 T:0	G:18 T:0	G:16 T:0	G:19 T:0
KY964311	6546	T	G	snp	mat_peptide	+	6165/11697	2055/3898	synonymous_variant c.6165T>G p.Val2055Val			NS3	TRUE	TOLERATED (1.00)	G:20 T:0	G:20 T:0	G:20 T:0	G:20 T:0	G:20 T:0	G:20 T:0	G:19 T:0	G:20 T:0
KY964311	6588	A	G	snp	mat_peptide	+	6207/11697	2069/3898	synonymous_variant c.6207A>G p.Ser2069Ser			NS3	TRUE	TOLERATED (1.00)	G:20 A:0	G:20 A:0	G:20 A:0	G:20 A:0	G:20 A:0	G:20 A:0	G:19 A:0	G:20 A:0
KY964311	6615	T	A	snp	mat_peptide	+	6234/11697	2078/3898	synonymous_variant c.6234T>A p.Gly2078Gly			NS3	TRUE	TOLERATED (1.00)	A:20 T:0	A:20 T:0	A:20 T:0	A:20 T:0	A:20 T:0	A:20 T:0	A:19 T:0	A:20 T:0
KY964311	6655	C	A	snp	mat_peptide	+	6274/11697	2092/3898	synonymous_variant c.6274C>A p.Arg2092Arg			NS3	TRUE	TOLERATED (1.00)	A:20 C:0	A:20 C:0	A:20 C:0	A:20 C:0	A:20 C:0	A:20 C:0	A:20 C:0	A:20 C:0
KY964311	7326	C	T	snp	mat_peptide	+	6945/11697	2315/3898	synonymous_variant c.6945C>T p.Thr2315Thr			NS4A	TRUE	TOLERATED (1.00)	T:20 C:0	T:19 C:0	T:18 C:0	T:18 C:0	T:19 C:0	T:19 C:0	T:20 C:0	T:20 C:0
KY964311	7383	G	A	snp	mat_peptide	+	7002/11697	2334/3898	synonymous_variant c.7002G>A p.Lys2334Lys			NS4A	TRUE	TOLERATED (1.00)	A:20 G:0	A:19 G:0	A:18 G:0	A:18 G:0	A:19 G:0	A:19 G:0	A:20 G:0	A:20 G:0
KY964311	7395	G	A	snp	mat_peptide	+	7014/11697	2338/3898	synonymous_variant c.7014G>A p.Val2338Val			NS4B	TRUE	TOLERATED (0.52)	A:20 G:0	A:19 G:0	A:18 G:0	A:18 G:0	A:19 G:0	A:19 G:0	A:20 G:0	A:20 G:0
KY964311	7803	C	G	snp	mat_peptide	+	7422/11697	2474/3898	synonymous_variant c.7422C>G p.Val2474Val			NS4B	TRUE	TOLERATED (1.00)	G:20 C:0	G:20 C:0	G:20 C:0	G:20 C:0	G:20 C:0	G:20 C:0	G:20 C:0	G:20 C:0
KY964311	7932	C	T	snp	mat_peptide	+	7551/11697	2517/3898	synonymous_variant c.7551C>T p.Thr2517Thr			NS4B	TRUE	TOLERATED (1.00)	T:20 C:0	T:20 C:0	T:20 C:0	T:20 C:0	T:20 C:0	T:20 C:0	T:20 C:0	T:20 C:0
KY964311	8281	C	T	snp	mat_peptide	+	7900/11697	2634/3898	missense_variant c.7900C>T p.Leu2634Phe			NS4B	TRUE	AFFECT PROTEIN FUNCTION (0.00)	T:18 C:0	T:18 C:0	T:18 C:0	T:18 C:0	T:18 C:0	T:18 C:0	T:18 C:0	T:17 C:0
KY964311	8622	A	G	snp	mat_peptide	+	8241/11697	2747/3898	synonymous_variant c.8241A>G p.Lys2747Lys			NS5A	TRUE	TOLERATED (1.00)	G:19 A:0	G:19 A:0	G:19 A:0	G:20 A:0	G:17 A:0	G:19 A:0	G:19 A:0	G:20 A:0
KY964311	8625	G	T	snp	mat_peptide	+	8244/11697	2748/3898	synonymous_variant c.8244G>T p.Ala2748Ala			NS5A	TRUE	TOLERATED (1.00)	T:18 G:0	T:18 G:0	T:18 G:0	T:18 G:0	T:17 G:0	T:19 G:0	T:18 G:0	T:20 G:0
KY964311	8747	C	T	snp	mat_peptide	+	8366/11697	2789/3898	missense_variant c.8366C>T p.Thr2789Ile			NS5A	TRUE	AFFECT PROTEIN FUNCTION (0.03)	T:18 C:0	T:19 C:0	T:18 C:0	T:18 C:0	T:19 C:0	T:19 C:0	T:18 C:0	T:20 C:0
KY964311	8838	G	A	snp	mat_peptide	+	8457/11697	2819/3898	missense_variant c.8457G>A p.Met2819Ile			NS5A	TRUE	AFFECT PROTEIN FUNCTION (0.01)	A:15 G:0	A:17 G:0	A:16 G:0	A:14 G:0	A:17 G:0	A:18 G:0	A:16 G:0	A:18 G:0
KY964311	8946	C	T	snp	mat_peptide	+	8565/11697	2855/3898	synonymous_variant c.8565C>T p.Asn2855Asn			NS5A	TRUE	TOLERATED (1.00)	T:17 C:0	T:18 C:0	T:17 C:0	T:14 C:0	T:18 C:0	T:18 C:0	T:17 C:0	T:18 C:0
KY964311	9222	C	T	snp	mat_peptide	+	8841/11697	2947/3898	synonymous_variant c.8841C>T p.Asn2947Asn			NS5A	TRUE	TOLERATED (1.00)	T:20 C:0	T:19 C:0	T:19 C:0	T:16 C:0	T:20 C:0	T:20 C:0	T:20 C:0	T:20 C:0
KY964311	9261	G	A	snp	mat_peptide	+	8880/11697	2960/3898	synonymous_variant c.8880G>A p.Gly2960Gly			NS5A	TRUE	TOLERATED (1.00)	A:18 G:0	A:19 G:0	A:19 G:0	A:16 G:0	A:19 G:0	A:20 G:0	A:20 G:0	A:19 G:0
